# Supplementary material for: Environmental and individual determinants of burrow-site microhabitat selection, occupancy, and fidelity in eastern chipmunks living in a pulsed-resource ecosystem
Source: PeerJ. 2023 Mar 23;11:e15110. doi: 10.7717/peerj.15110 (PMC10040179; doi:10.7717/peerj.15110)
Supplement: Supplemental Information 10 [file peerj-11-15110-s010.zip]

Archive with 11 entries (11 files):
- Data and code/.here
- Data and code/burrows_id.csv
- Data and code/burrows2019.csv
- Data and code/ctrl_2019.csv
- Data and code/fidelity_data.csv
- Data and code/occupancy_data.csv
- Data and code/pop_density.csv
- Data and code/Script corvif.R
- Data and code/script_burrows_chipmunks.Rmd
- Data and code/traps.csv
- Data and code/Visualise.covariation.R
