# Supplementary material for: Environmental and individual determinants of burrow-site microhabitat selection, occupancy, and fidelity in eastern chipmunks living in a pulsed-resource ecosystem
Source: PeerJ. 2023 Mar 23;11:e15110. doi: 10.7717/peerj.15110 (PMC10040179; doi:10.7717/peerj.15110)
Supplement: Supplemental Information 10 [file peerj-11-15110-s010.zip › Data and code/burrows_id.csv]

site	year	mast	burrow	burrow_site	site_burr_annee	occup_seq	occupation	id_total	status_burrow	fidelity	coord	x	y	mois_min	jour_min	mois_max	jour_max	method	id	sex	age	class_age	year_birth	cohort	weight_min	weight_max	weight_avg	comments
MV1	2012	non-mast	T001	T001-MV1	T001-MV1-2012	1	5	4	nouveau	NA	D(18)2(00)	182	240	5	24	NA	NA	visuel	G004	F	adulte	3	2009	NA	91	95	93
MV1	2012	non-mast	T008	T008-MV1	T008-MV1-2012	1	4	3	nouveau	NA	B(03)5(17)	237	163	8	3	NA	NA	telem	H020	F	juv	0	2012	spring	65	88	71
MV4	2012	non-mast	T002	T002-MV4	T002-MV4-2012	1	5	3	nouveau	NA	B(07)5(19)	107	99	8	15	NA	NA	telem	H079	F	juv	0	2012	spring	73	79	77
MV4	2012	non-mast	T004	T004-MV4	T004-MV4-2012	1	5	4	nouveau	NA	H(07)9(16)	227	176	8	15	NA	NA	telem	H085	M	juv	0	2012	spring	79	88	82	age
MV4	2012	non-mast	T006	T006-MV4	T006-MV4-2012	1	5	3	nouveau	NA	H(12)5(10)	232	90	8	15	NA	NA	telem	H077	M	juv	0	2012	spring	77	88	82	age
MV1	2012	non-mast	T006	T006-MV1	T006-MV1-2012	1	1	1	nouveau	NA	H(06)6(08)	114	152	8	3	NA	NA	telem	H009	M	juv	0	2012	spring	69	94	78
MV1	2012	non-mast	T002	T002-MV1	T002-MV1-2012	1	1	1	nouveau	NA	J(14)14(03)	66	-3	8	3	NA	NA	telem	H025	F	juv	0	2012	spring	63	89	74
MV1	2012	non-mast	T007	T007-MV1	T007-MV1-2012	1	3	3	nouveau	NA	I(17)9(08)	83	92	8	3	NA	NA	telem	H026	M	juv	0	2012	spring	73	94	79
MV1	2012	non-mast	T005	T005-MV1	T005-MV1-2012	1	4	4	nouveau	NA	B(16)1(10)	224	250	8	3	NA	NA	telem	H030	F	juv	0	2012	spring	53	89	70
MV1	2012	non-mast	T004	T004-MV1	T004-MV1-2012	1	2	2	nouveau	NA	C(04)7(04)	216	136	8	3	NA	NA	telem	H033	F	juv	0	2012	spring	68	95	76
MV1	2012	non-mast	T003	T003-MV1	T003-MV1-2012	1	1	1	nouveau	NA	D(08)6(10)	192	150	8	3	NA	NA	telem	H054	F	juv	0	2012	spring	67	82	72
MV4	2012	non-mast	T001	T001-MV4	T001-MV4-2012	1	1	1	nouveau	NA	D(11)3(16)	151	56	8	15	NA	NA	telem	H078	M	juv	0	2012	spring	85	90	87	age
MV4	2012	non-mast	T003	T003-MV4	T003-MV4-2012	1	1	1	nouveau	NA	D(03)2(08)	143	28	8	15	NA	NA	telem	H081	F	juv	0	2012	spring	76	83	79
MV4	2012	non-mast	T005	T005-MV4	T005-MV4-2012	1	1	1	nouveau	NA	D(13)13(17)	153	257	8	15	NA	NA	telem	H082	M	juv	0	2012	spring	80	85	82	age
MV4	2012	non-mast	T007	T007-MV4	T007-MV4-2012	1	2	2	nouveau	NA	AA(07)1(00)	67	0	8	18	NA	NA	telem	H087	M	juv	0	2012	spring	82	89	85	age
MV4	2012	non-mast	T008	T008-MV4	T008-MV4-2012	1	1	1	nouveau	NA	F(14)12(19)	194	239	8	18	NA	NA	telem	H086	F	adulte	1	2011	summer	84	90	86	terrier introuvable sur le site (coord. non vérifiées)
MV4	2012	non-mast	T009	T009-MV4	T009-MV4-2012	1	1	1	nouveau	NA	BB(09)1(-32)	49	-32	8	18	NA	NA	telem	H090	M	juv	0	2012	spring	83	87	85	age
MV4	2012	non-mast	T010	T010-MV4	T010-MV4-2012	1	3	3	nouveau	NA	BB(07)05(04)	47	84	8	18	NA	NA	telem	H092	M	juv	0	2012	spring	82	87	84	terrier introuvable sur le site (coord. non vérifiées). Age
MV4	2012	non-mast	T012	T012-MV4	T012-MV4-2012	1	2	2	nouveau	NA	D(13)9(05)	153	165	8	30	NA	NA	visuel	H084	F	juv	0	2012	spring	78	83	80
MV4	2013	mast	T024	T024-MV4	T024-MV4-2013	1	6	3	nouveau	NA	H(01)12(19)	221	239	7	4	10	21	telem	I006	M	adulte	1	2012	spring	83	98	91
MV1	2013	mast	T009	T009-MV1	T009-MV1-2013	1	4	2	nouveau	NA	G(12)2(10)	128	230	6	1	NA	NA	telem	H005	M	adulte	2	2011	summer	90	108	99	Likely older (born before 2011)
MV1	2013	mast	T010	T010-MV1	T010-MV1-2013	1	7	4	nouveau	NA	J(08)2(15)	72	225	6	1	NA	NA	telem	H007	F	adulte	2	2011	summer	80	99	89
MV1	2013	mast	T013	T013-MV1	T013-MV1-2013	1	4	3	nouveau	NA	I(02)10(07)	98	73	6	2	NA	NA	telem	H002	F	adulte	2	2011	summer	80	95	87
MV1	2013	mast	T017	T017-MV1	T017-MV1-2013	1	6	2	nouveau	NA	A(03)2(09)	257	231	9	5	NA	NA	telem	I053	M	adulte	1	2012	spring	85	98	92
MV1	2013	mast	T074	T074-MV1	T074-MV1-2013	1	3	2	nouveau	NA	N(21)9(00)	-21	100	8	8	NA	NA	telem	H003	M	adulte	2	2011	summer	85	97	91
MV4	2013	mast	T016	T016-MV4	T016-MV4-2013	1	3	2	nouveau	NA	J(03)10(19)	263	199	6	10	NA	NA	telem	I005	M	adulte	1	2012	spring	92	108	99
MV4	2013	mast	T017	T017-MV4	T017-MV4-2013	1	3	2	nouveau	NA	G(18)9(07)	218	167	6	10	NA	NA	telem	I004	F	adulte	1	2012	spring	70	92	81
MV4	2013	mast	T018	T018-MV4	T018-MV4-2013	1	3	2	nouveau	NA	J(40)9(01)	300	161	6	10	NA	NA	telem	H091	M	adulte	2	2011	summer	84	111	97
MV4	2013	mast	T019	T019-MV4	T019-MV4-2013	1	5	2	nouveau	NA	G(11)9(19)	211	179	6	12	10	19	telem	I002	F	adulte	1	2012	spring	74	97	86
MV4	2013	mast	T002	T002-MV4	T002-MV4-2013	2	5	3	recup	0	B(07)5(19)	107	99	10	15	10	21	visuel	I014	F	adulte	1	2012	spring	85	108	94
MV4	2013	mast	T021	T021-MV4	T021-MV4-2013	1	4	3	nouveau	NA	C(19)5(04)	139	84	6	20	NA	NA	telem	I014	F	adulte	1	2012	spring	85	108	94
MV4	2013	mast	T026	T026-MV4	T026-MV4-2013	1	4	3	nouveau	NA	I(16)12(08)	256	228	6	29	8	8	telem	I009	F	adulte	1	2012	spring	73	103	86
MV4	2013	mast	T027	T027-MV4	T027-MV4-2013	1	3	2	nouveau	NA	C(02)8(16)	122	156	6	19	NA	NA	telem	I010	M	adulte	NA	NA	NA	95	100	97
MV4	2013	mast	T029	T029-MV4	T029-MV4-2013	1	7	4	nouveau	NA	H(00)07(07)	220	127	10	19	NA	NA	visuel	I075	F	juv	0	2013	summer	50	83	57
MV4	2013	mast	T031	T031-MV4	T031-MV4-2013	1	5	3	nouveau	NA	DD(15)10(13)	15	193	8	8	NA	NA	telem	I016	M	adulte	1	2012	spring	95	97	96
MV4	2013	mast	T033	T033-MV4	T033-MV4-2013	1	3	2	nouveau	NA	J(45)11(05)	305	205	8	8	8	19	telem	I007	M	adulte	1	2012	spring	99	110	103	coord. non-vérifiées - terrier hors-grille
MV4	2013	mast	T036	T036-MV4	T036-MV4-2013	1	3	2	nouveau	NA	G(10)14(00)	210	260	9	13	NA	NA	visuel	I027	F	adulte	1	2012	spring	83	99	91
MV4	2013	mast	T044	T044-MV4	T044-MV4-2013	1	3	2	nouveau	NA	J(20)12(01)	280	221	10	19	10	25	visuel	I082	F	juv	0	2013	summer	56	60	58
MV4	2013	mast	T046	T046-MV4	T046-MV4-2013	1	4	2	nouveau	NA	D(02)3(00)	142	40	10	21	NA	NA	visuel	I015	F	adulte	1	2012	spring	76	98	87
MV1	2013	mast	T012	T012-MV1	T012-MV1-2013	1	3	3	nouveau	NA	C(16)5(05)	204	175	6	1	NA	NA	telem	H024	F	adulte	2	2011	summer	86	100	94
MV1	2013	mast	T001	T001-MV1	T001-MV1-2013	2	5	4	recup	0	D(18)2(00)	182	240	6	1	NA	NA	telem	H004	F	adulte	2	2011	summer	66	88	75
MV1	2013	mast	T014	T014-MV1	T014-MV1-2013	1	1	1	nouveau	NA	N(20)10(10)	-20	70	6	2	NA	NA	telem	H042	M	adulte	2	2011	summer	82	107	92	terrier introuvable sur le site (coord. non vérifiées)
MV1	2013	mast	T015	T015-MV1	T015-MV1-2013	1	4	3	nouveau	NA	H(14)13(09)	106	11	7	27	NA	NA	telem	I011	M	adulte	1	2012	spring	82	99	91
MV1	2013	mast	T016	T016-MV1	T016-MV1-2013	1	1	1	nouveau	NA	K(14)14(55)	46	-55	7	27	NA	NA	telem	I020	F	adulte	1	2012	spring	86	126	104	terrier introuvable sur le site (coord. non vérifiées)
MV1	2013	mast	T018	T018-MV1	T018-MV1-2013	1	2	2	nouveau	NA	B(18)14(18)	222	-18	8	10	NA	NA	telem	I029	F	adulte	1	2012	spring	81	97	88
MV4	2013	mast	T004	T004-MV4	T004-MV4-2013	2	5	4	recup	0	H(07)9(16)	227	176	10	21	NA	NA	visuel	I005	M	adulte	1	2012	spring	92	108	99
MV4	2013	mast	T015	T015-MV4	T015-MV4-2013	1	1	1	nouveau	NA	BB(07)1(-01)	47	-1	6	4	NA	NA	telem	I013	M	adulte	1	2012	spring	83	98	92
MV4	2013	mast	T020	T020-MV4	T020-MV4-2013	1	1	1	nouveau	NA	I(03)04(10)	243	70	7	5	NA	NA	telem	I025	F	adulte	1	2012	spring	64	91	77	terrier introuvable sur le site (coord. non vérifiées)
MV4	2013	mast	T023	T023-MV4	T023-MV4-2013	1	1	1	nouveau	NA	F(04)4(09)	184	69	6	19	NA	NA	telem	I015	F	adulte	1	2012	spring	76	98	87
MV4	2013	mast	T028	T028-MV4	T028-MV4-2013	1	3	3	nouveau	NA	J(19)10(10)	279	190	7	4	NA	NA	visuel	I033	F	adulte	1	2012	spring	89	115	101	coord. non-vérifiées - terrier hors-grille
MV4	2013	mast	T030	T030-MV4	T030-MV4-2013	1	1	1	nouveau	NA	J(100)01(18)	360	18	8	9	9	19	telem	I047	M	adulte	1	2012	spring	90	92	91	coord. non-vérifiées - terrier hors-grille
MV4	2013	mast	T032	T032-MV4	T032-MV4-2013	1	2	1	nouveau	NA	DD(-45)11(15)	-45	215	8	8	NA	NA	telem	I003	F	adulte	1	2012	spring	86	114	97	coord. non-vérifiées - terrier hors-grille
MV4	2013	mast	T034	T034-MV4	T034-MV4-2013	1	1	1	nouveau	NA	gps (N 45.10530, W 72.43404)	NA	NA	8	8	9	19	telem	I024	M	adulte	1	2012	spring	96	104	97	coord. sur gps
MV4	2013	mast	T035	T035-MV4	T035-MV4-2013	1	1	1	nouveau	NA	H(00)14(80). **gps (N 45.10331, W 72.44141)	NA	NA	8	11	8	19	telem	I008	M	adulte	NA	NA	NA	84	91	88	coord. sur gps
MV4	2013	mast	T037	T037-MV4	T037-MV4-2013	1	1	1	nouveau	NA	gps (N 45.10485, W 72.44016)	NA	NA	8	28	9	5	telem	I051	M	adulte	1	2012	spring	94	101	96	T034, 37,38,39 ont tous des coordonnees de 0,0. "change" de T037 à T038 dans le burrow file 2013. Probablement le même. Coord. sur gps
MV4	2013	mast	T039	T039-MV4	T039-MV4-2013	1	1	1	nouveau	NA	gps (N 45.09699, W 72.43530)	NA	NA	9	5	NA	NA	telem	I042	M	adulte	1	2012	spring	89	106	94	T034, 37,38,39 ont tous des coordonnees de 0,0. Coord. sur gps
MV4	2013	mast	T041	T041-MV4	T041-MV4-2013	1	2	2	nouveau	NA	D(17)10(00)	157	180	10	15	NA	NA	visuel	I084	M	juv	0	2013	summer	69	86	76
MV4	2013	mast	T042	T042-MV4	T042-MV4-2013	1	4	4	nouveau	NA	C(16)6(12)	136	112	10	15	NA	NA	visuel	NA	NA	juv	0	2013	summer	NA	NA	NA
MV4	2013	mast	T045	T045-MV4	T045-MV4-2013	1	2	2	nouveau	NA	J(00)10(10)	260	190	10	19	NA	NA	visuel	NA	NA	juv	0	2013	summer	NA	NA	NA
MV4	2013	mast	T007	T007-MV4	T007-MV4-2013	2	2	2	recup	0	AA(07)1(00)	67	0	8	11	NA	NA	telem	I022	F	adulte	1	2012	spring	86	103	93
MV1	2014	non-mast	T010	T010-MV1	T010-MV1-2014	2	7	4	recup	0	J(08)2(15)	72	225	6	16	7	2	telem	J047	F	adulte	1	2013	summer	90	97	93
MV1	2014	non-mast	T023	T023-MV1	T023-MV1-2014	1	5	3	nouveau	NA	L(17)10(19)	23	61	6	15	7	5	telem	H003	M	adulte	3	2011	summer	78	94	88
MV1	2014	non-mast	T009	T009-MV1	T009-MV1-2014	2	4	2	conserv	1	G(12)2(10)	128	230	6	16	NA	NA	visuel	H005	M	adulte	3	2011	summer	94	114	102	Likely older (born before 2011)
MV1	2014	non-mast	T017	T017-MV1	T017-MV1-2014	2	6	2	conserv	1	A(03)2(09)	257	231	6	1	NA	NA	telem	I053	M	adulte	2	2012	spring	86	100	92
MV1	2014	non-mast	T020	T020-MV1	T020-MV1-2014	1	5	3	nouveau	NA	G(13)4(03)	127	197	6	1	NA	NA	telem	J019	F	adulte	1	2013	summer	71	85	79
MV1	2014	non-mast	T021	T021-MV1	T021-MV1-2014	1	4	1	nouveau	NA	J(14)10(08)	66	72	6	1	7	3	telem	J020	M	adulte	1	2013	summer	81	95	89
MV1	2014	non-mast	T022	T022-MV1	T022-MV1-2014	1	6	2	nouveau	NA	I(02)07(03)	98	137	6	16	NA	NA	telem	J028	M	adulte	1	2013	summer	81	88	86
MV1	2014	non-mast	T026	T026-MV1	T026-MV1-2014	1	4	1	nouveau	NA	I(15)1(07)	85	253	6	16	7	2	telem	J043	F	adulte	1	2013	summer	79	99	88
MV1	2014	non-mast	T028	T028-MV1	T028-MV1-2014	1	4	1	nouveau	NA	L(16)9(10)	24	90	6	15	NA	NA	telem	J007	F	adulte	1	2013	summer	79	96	87
MV1	2014	non-mast	T029	T029-MV1	T029-MV1-2014	1	4	3	nouveau	NA	N(10)01(13)	-10	247	6	16	NA	NA	telem	J074	F	adulte	1	2013	summer	83	90	87
MV1	2014	non-mast	T030	T030-MV1	T030-MV1-2014	1	5	2	nouveau	NA	B(04)4(08)	236	192	6	19	NA	NA	visuel	J046	M	adulte	1	2013	summer	86	90	88
MV1	2014	non-mast	T035	T035-MV1	T035-MV1-2014	1	2	1	nouveau	NA	J(01)7(11)	79	129	7	4	NA	NA	telem	J054	F	adulte	1	2013	summer	87	95	92
MV1	2014	non-mast	T036	T036-MV1	T036-MV1-2014	1	4	2	nouveau	NA	F(19)13(04)	141	16	7	4	NA	NA	telem	J031	F	adulte	1	2013	summer	83	91	86
MV1	2014	non-mast	T041	T041-MV1	T041-MV1-2014	1	6	1	nouveau	NA	I(16)11(00)	84	60	7	10	NA	NA	telem	J048	M	adulte	1	2013	summer	80	95	89
MV1	2014	non-mast	T047	T047-MV1	T047-MV1-2014	1	4	3	nouveau	NA	E(04)4(03)	176	197	8	19	8	21	visuel	J017	F	juv	0	2014	spring	54	77	69
MV1	2014	non-mast	T048	T048-MV1	T048-MV1-2014	1	4	3	nouveau	NA	H(00)10(09)	120	71	8	1	NA	NA	visuel	J061	F	juv	0	2014	spring	48	75	61
MV1	2014	non-mast	T051	T051-MV1	T051-MV1-2014	1	5	4	nouveau	NA	G(12)7(12)	128	128	8	21	NA	NA	visuel	J051	M	juv	0	2014	spring	64	83	72
MV4	2014	non-mast	T006	T006-MV4	T006-MV4-2014	2	5	3	recup	0	H(12)5(10)	232	90	5	28	NA	NA	telem	I075	F	adulte	1	2013	summer	77	90	82
MV4	2014	non-mast	T019	T019-MV4	T019-MV4-2014	2	5	2	conserv	1	G(11)9(19)	211	179	5	28	6	11	telem	I002	F	adulte	2	2012	spring	78	93	86
MV1	2014	non-mast	T024	T024-MV1	T024-MV1-2014	1	1	1	nouveau	NA	I(10)01(-19)	90	279	6	16	NA	NA	telem	F023	F	adulte	5	2009	NA	82	100	93	terrier introuvable sur le site (coord. non vérifiées)
MV4	2014	non-mast	T024	T024-MV4	T024-MV4-2014	2	6	3	conserv	1	H(01)12(19)	221	239	5	28	NA	NA	visuel	I006	M	adulte	2	2012	spring	81	90	86
MV4	2014	non-mast	T029	T029-MV4	T029-MV4-2014	2	7	4	recup	0	H(00)07(07)	220	127	6	2	7	30	telem	J037	M	adulte	1	2013	summer	79	92	86
MV4	2014	non-mast	T031	T031-MV4	T031-MV4-2014	2	5	3	conserv	1	DD(15)10(13)	15	193	6	2	NA	NA	visuel	I016	M	adulte	2	2012	spring	98	103	101
MV4	2014	non-mast	T032	T032-MV4	T032-MV4-2014	2	2	1	conserv	1	DD(-45)11(15)	-45	215	5	28	6	2	telem	I003	F	adulte	2	2012	spring	94	104	99	coord. non-vérifiées - terrier hors-grille
MV4	2014	non-mast	T046	T046-MV4	T046-MV4-2014	2	4	2	conserv	1	D(02)3(00)	142	40	6	14	NA	NA	telem	I015	F	adulte	2	2012	spring	88	95	91
MV4	2014	non-mast	T049	T049-MV4	T049-MV4-2014	1	4	2	nouveau	NA	D(02)7(19)	142	139	5	28	NA	NA	telem	J008	F	adulte	1	2013	summer	82	90	86
MV4	2014	non-mast	T055	T055-MV4	T055-MV4-2014	1	3	2	nouveau	NA	A(15)12(05)	95	225	6	14	NA	NA	telem	J068	M	adulte	1	2013	summer	77	86	84
MV4	2014	non-mast	T058	T058-MV4	T058-MV4-2014	1	3	2	nouveau	NA	AA(10)1(-32)	70	-32	7	1	7	30	visuel	J148	M	adulte	1	2013	summer	89	89	89
MV4	2014	non-mast	T060	T060-MV4	T060-MV4-2014	1	6	1	nouveau	NA	B(04)7(10)	104	130	7	1	NA	NA	telem	J032	M	adulte	1	2013	summer	84	103	95
MV4	2014	non-mast	T061	T061-MV4	T061-MV4-2014	1	3	2	nouveau	NA	H(07)3(03)	227	43	7	1	NA	NA	telem	I067	F	adulte	1	2013	summer	83	91	88
MV5	2014	non-mast	T003	T003-MV5	T003-MV5-2014	1	4	2	nouveau	NA	H(10)5(16)	150	96	7	6	NA	NA	telem	H068	F	adulte	3	2011	summer	84	93	88
MV5	2014	non-mast	T004	T004-MV5	T004-MV5-2014	1	4	2	nouveau	NA	D(00)7(01)	60	121	7	6	NA	NA	telem	H072	F	adulte	3	2011	summer	76	97	85
MV5	2014	non-mast	T006	T006-MV5	T006-MV5-2014	1	3	1	nouveau	NA	I(00)01(-45)	160	-45	7	6	NA	NA	telem	H058	F	adulte	2	2012	spring	79	93	86	terrier introuvable sur le site (coord. non vérifiées)
MV1	2014	non-mast	T012	T012-MV1	T012-MV1-2014	2	3	3	conserv*	1	C(16)5(05)	204	175	6	1	NA	NA	telem	H042	M	adulte	3	2011	summer	91	102	95	conservé car H042 s'est déplacé là en septembre 2013 (voir Burrow file 2013)
MV4	2014	non-mast	T016	T016-MV4	T016-MV4-2014	2	3	2	conserv*	1	J(03)10(19)	263	199	6	28	NA	NA	visuel	I009	F	adulte	2	2012	spring	90	98	93
MV1	2014	non-mast	T013	T013-MV1	T013-MV1-2014	2	4	3	conserv	1	I(02)10(07)	98	73	6	1	7	1	telem	H002	F	adulte	3	2011	summer	77	92	86
MV1	2014	non-mast	T001	T001-MV1	T001-MV1-2014	3	5	4	recup	0	D(18)2(00)	182	240	6	1	7	2	telem	J002	M	adulte	1	2013	summer	83	101	93
MV1	2014	non-mast	T015	T015-MV1	T015-MV1-2014	2	4	3	conserv	1	H(14)13(09)	106	11	6	7	NA	NA	visuel	I011	M	adulte	2	2012	spring	83	91	88
MV1	2014	non-mast	T037	T037-MV1	T037-MV1-2014	1	2	1	nouveau	NA	C(05)14(120)	215	-120	7	4	NA	NA	telem	I054	M	adulte	2	2012	spring	91	99	95
MV1	2014	non-mast	T025	T025-MV1	T025-MV1-2014	1	1	1	nouveau	NA	B(14)4(00)	226	200	6	16	NA	NA	telem	J004	F	adulte	1	2013	summer	81	88	86
MV1	2014	non-mast	T005	T005-MV1	T005-MV1-2014	2	4	4	recup	0	B(16)1(10)	224	250	6	1	NA	NA	telem	J009	F	adulte	1	2013	summer	72	85	79
MV1	2014	non-mast	T040	T040-MV1	T040-MV1-2014	1	2	1	nouveau	NA	L(00)11(16)	40	44	7	10	NA	NA	telem	J010	F	adulte	1	2013	summer	82	98	87
MV1	2014	non-mast	T007	T007-MV1	T007-MV1-2014	2	3	3	recup	0	I(17)9(08)	83	92	6	16	7	3	telem	J011	M	adulte	1	2013	summer	82	104	90
MV1	2014	non-mast	T027	T027-MV1	T027-MV1-2014	1	1	1	nouveau	NA	N(43)07(14)	-43	126	6	16	NA	NA	telem	J021	M	adulte	1	2013	summer	81	96	89	coord. non vérifiées - terrier très hors grille
MV1	2014	non-mast	T043	T043-MV1	T043-MV1-2014	1	1	1	nouveau	NA	F(00)01(-40)	160	300	7	10	NA	NA	telem	J022	F	adulte	1	2013	summer	70	83	76	coord. non vérifiées - terrier très hors grille. Coord approximatives, voir gps (45,11219 N ; 72,43517 W)
MV1	2014	non-mast	T031	T031-MV1	T031-MV1-2014	1	2	2	nouveau	NA	I(04)1(-06)	96	266	6	27	8	4	visuel	J042	M	adulte	1	2013	summer	80	81	80
MV1	2014	non-mast	T044	T044-MV1	T044-MV1-2014	1	3	3	nouveau	NA	G(15)11(08)	125	52	7	10	NA	NA	telem	J052	M	juv	0	2014	spring	62	88	77
MV1	2014	non-mast	T034	T034-MV1	T034-MV1-2014	1	1	1	nouveau	NA	N(70)07(00)	-70	140	7	4	NA	NA	telem	J070	F	adulte	1	2013	summer	74	94	82	age incertain. coord. non vérifiées. Terrier très hors-grille
MV1	2014	non-mast	T046	T046-MV1	T046-MV1-2014	1	1	1	nouveau	NA	A(-80)01(-20)	340	280	7	10	NA	NA	telem	J078	F	adulte	1	2013	summer	86	103	95	coord. non vérifiées - terrier très hors grille
MV1	2014	non-mast	T038	T038-MV1	T038-MV1-2014	1	1	1	nouveau	NA	I(12)13(19)	88	1	7	5	NA	NA	visuel	J082	F	juv	0	2014	spring	56	75	64
MV4	2014	non-mast	T002	T002-MV4	T002-MV4-2014	3	5	3	conserv	1	B(07)5(19)	107	99	6	2	6	29	telem	I014	F	adulte	2	2012	spring	87	94	91
MV4	2014	non-mast	T017	T017-MV4	T017-MV4-2014	2	3	2	recup	0	G(18)9(07)	218	167	6	6	7	11	visuel	J015	M	adulte	1	2013	summer	88	93	91
MV4	2014	non-mast	T018	T018-MV4	T018-MV4-2014	2	3	2	recup	0	J(40)9(01)	300	161	5	28	NA	NA	telem	I004	F	adulte	2	2012	spring	78	88	82
MV4	2014	non-mast	T027	T027-MV4	T027-MV4-2014	2	3	2	recup	0	C(02)8(16)	122	156	7	1	NA	NA	telem	I084	M	adulte	1	2013	summer	92	106	96
MV4	2014	non-mast	T033	T033-MV4	T033-MV4-2014	2	3	2	conserv	1	J(45)11(05)	305	205	6	18	NA	NA	visuel	I007	M	adulte	2	2012	spring	108	108	108	coord. non-vérifiées - terrier hors-grille
MV4	2014	non-mast	T044	T044-MV4	T044-MV4-2014	2	3	2	conserv	1	J(20)12(01)	280	221	5	28	NA	NA	telem	I082	F	adulte	1	2013	summer	80	87	84
MV4	2014	non-mast	T050	T050-MV4	T050-MV4-2014	1	1	1	nouveau	NA	DD(-34)10(18)	-34	198	6	14	NA	NA	telem	J006	F	adulte	1	2013	summer	75	88	83	coord. non-vérifiées - terrier hors-grille
MV4	2014	non-mast	T051	T051-MV4	T051-MV4-2014	1	5	5	nouveau	NA	I(02)9(00)	242	160	6	2	NA	NA	telem	I077	F	adulte	1	2013	summer	73	89	82
MV4	2014	non-mast	T052	T052-MV4	T052-MV4-2014	1	3	3	nouveau	NA	AA(06)7(01)	66	121	6	2	6	28	telem	J023	M	adulte	1	2013	summer	82	93	89
MV4	2014	non-mast	T053	T053-MV4	T053-MV4-2014	1	2	1	nouveau	NA	J(05)14(09)	265	269	6	2	6	6	telem	J014	M	adulte	1	2013	summer	92	101	96	intrusion au T026 detectee par cet individu le 03/06/2014
MV4	2014	non-mast	T054	T054-MV4	T054-MV4-2014	1	3	2	nouveau	NA	A(02)6(02)	82	102	6	11	NA	NA	visuel	J013	M	adulte	1	2013	summer	78	88	83
MV4	2014	non-mast	T056	T056-MV4	T056-MV4-2014	1	2	2	nouveau	NA	CC(00)6(18)	20	118	6	14	NA	NA	telem	I090	F	adulte	1	2013	summer	80	91	84
MV4	2014	non-mast	T059	T059-MV4	T059-MV4-2014	1	1	1	nouveau	NA	J(60)10(00)	320	180	7	1	NA	NA	telem	I066	F	adulte	1	2013	summer	73	87	81	coord. non-vérifiées - terrier hors-grille
MV4	2014	non-mast	T062	T062-MV4	T062-MV4-2014	1	2	2	nouveau	NA	G(10)8(16)	210	156	7	6	NA	NA	visuel	J069	F	juv	0	2014	spring	52	65	60
MV4	2014	non-mast	T063	T063-MV4	T063-MV4-2014	1	2	1	nouveau	NA	I(01)12(09)	241	229	7	6	NA	NA	visuel	J065	F	juv	0	2014	spring	59	69	64	terrier introuvable sur le site (coord. non vérifiées)
MV4	2014	non-mast	T064	T064-MV4	T064-MV4-2014	1	3	3	nouveau	NA	E(05)3(16)	166	56	7	22	7	29	visuel	J091	F	juv	0	2014	spring	55	75	68
MV4	2014	non-mast	T065	T065-MV4	T065-MV4-2014	1	2	2	nouveau	NA	F(09)7(08)	189	128	7	22	7	29	visuel	J058	M	juv	0	2014	spring	56	76	65
MV4	2014	non-mast	T067	T067-MV4	T067-MV4-2014	1	1	1	nouveau	NA	CC(12)10(10)	32	190	8	6	NA	NA	visuel	J089	M	juv	0	2014	spring	64	79	73
MV5	2014	non-mast	T001	T001-MV5	T001-MV5-2014	1	3	3	nouveau	NA	B(01)6(04)	21	104	7	6	NA	NA	telem	H069	M	adulte	3	2011	summer	84	99	92
MV5	2014	non-mast	T002	T002-MV5	T002-MV5-2014	1	2	2	nouveau	NA	I(12)7(00)	172	120	7	6	NA	NA	telem	J132	F	adulte	1	2014	spring	96	100	98
MV5	2014	non-mast	T005	T005-MV5	T005-MV5-2014	1	1	1	nouveau	NA	E(03)5(04)	83	84	7	6	NA	NA	telem	J044	F	juv	0	2014	spring	50	86	73
MV5	2014	non-mast	T007	T007-MV5	T007-MV5-2014	1	1	1	nouveau	NA	B(05)5(07)	25	87	7	6	NA	NA	telem	J112	M	juv	0	2014	spring	78	89	83	age incertain
MV1	2014	non-mast	T045	T045-MV1	T045-MV1-2014	1	3	3	nouveau	NA	A(08)8(02)	252	118	7	10	NA	NA	telem	J084	F	juv	0	2014	spring	70	87	79
MV1	2014	non-mast	T033	T033-MV1	T033-MV1-2014	1	1	1	nouveau	NA	N(20)14(08)	-20	-8	7	4	NA	NA	telem	J092	F	adulte	1	2013	summer	87	93	90
MV1	2014	non-mast	T042	T042-MV1	T042-MV1-2014	1	1	1	nouveau	NA	A(-60)06(00)	320	160	7	10	NA	NA	telem	J122	M	juv	0	2014	spring	69	84	80	coord. non vérifiées - terrier très hors grille
MV1	2014	non-mast	T052	T052-MV1	T052-MV1-2014	1	1	1	nouveau	NA	J(05)01(12)	75	248	8	19	8	21	visuel	J147	M	juv	0	2014	spring	63	87	77	terrier introuvable sur le site (coord. non vérifiées)
MV4	2014	non-mast	T004	T004-MV4	T004-MV4-2014	3	5	4	recup	0	H(07)9(16)	227	176	8	10	NA	NA	visuel	J069	F	juv	0	2014	spring	52	65	60
MV4	2014	non-mast	T010	T010-MV4	T010-MV4-2014	2	3	3	recup	0	BB(07)05(04)	47	84	8	6	8	10	visuel	J104	F	juv	0	2014	spring	69	77	74	terrier introuvable sur le site (coord. non vérifiées)
MV4	2014	non-mast	T028	T028-MV4	T028-MV4-2014	2	3	3	recup	0	J(19)10(10)	279	190	6	23	NA	NA	visuel	I085	M	adulte	1	2013	summer	86	96	93	coord. non-vérifiées - terrier hors-grille
MV4	2014	non-mast	T045	T045-MV4	T045-MV4-2014	2	2	2	recup	0	J(00)10(10)	260	190	6	24	NA	NA	visuel	J138	F	juv	0	2014	spring	59	62	61
MV1	2015	mast	T010	T010-MV1	T010-MV1-2015	3	7	4	conserv	1	J(08)2(15)	72	225	6	19	8	29	visuel	J047	F	adulte	2	2013	summer	81	100	89
MV1	2015	mast	T017	T017-MV1	T017-MV1-2015	3	6	2	conserv	1	A(03)2(09)	257	231	NA	NA	NA	NA	NA	I053	M	adulte	3	2012	spring	90	95	92	supposition qu'il a gardé ce terrier entre 2014 et 2016. Il a été trappé 12 fois en 2015 entre le 24/05 et le 22/08, presque toujours dans les trappes autour de son terrier, sauf pendant la période de repro (fin juin). Trappé trois fois au terrier même.
MV1	2015	mast	T020	T020-MV1	T020-MV1-2015	2	5	3	conserv	1	G(13)4(03)	127	197	5	26	NA	NA	visuel	J019	F	adulte	2	2013	summer	80	101	87
MV1	2015	mast	T021	T021-MV1	T021-MV1-2015	2	4	1	conserv	1	J(14)10(08)	66	72	7	4	7	7	telem	J020	M	adulte	2	2013	summer	83	92	89
MV1	2015	mast	T022	T022-MV1	T022-MV1-2015	2	6	2	conserv	1	I(02)07(03)	98	137	7	4	7	6	telem	J028	M	adulte	2	2013	summer	86	95	89
MV1	2015	mast	T026	T026-MV1	T026-MV1-2015	2	4	1	conserv	1	I(15)1(07)	85	253	6	24	NA	NA	visuel	J043	F	adulte	2	2013	summer	87	98	92
MV1	2015	mast	T028	T028-MV1	T028-MV1-2015	2	4	1	conserv	1	L(16)9(10)	24	90	6	19	NA	NA	visuel	J007	F	adulte	2	2013	summer	77	96	86
MV1	2015	mast	T030	T030-MV1	T030-MV1-2015	2	5	2	conserv	1	B(04)4(08)	236	192	6	27	7	6	telem	J046	M	adulte	2	2013	summer	87	100	93
MV1	2015	mast	T036	T036-MV1	T036-MV1-2015	2	4	2	recup	0	F(19)13(04)	141	16	6	29	7	6	telem	J057	F	adulte	2	2013	summer	81	107	90
MV1	2015	mast	T037	T037-MV1	T037-MV1-2015	2	2	1	conserv	1	C(05)14(120)	215	-120	7	6	NA	NA	telem	I054	M	adulte	3	2012	spring	94	99	97
MV1	2015	mast	T040	T040-MV1	T040-MV1-2015	2	2	1	conserv	1	L(00)11(16)	40	44	6	24	NA	NA	visuel	J010	F	adulte	2	2013	summer	81	88	86
MV1	2015	mast	T041	T041-MV1	T041-MV1-2015	2	6	1	conserv	1	I(16)11(00)	84	60	7	4	7	6	telem	J048	M	adulte	2	2013	summer	67	89	83
MV1	2015	mast	T053	T053-MV1	T053-MV1-2015	1	3	1	nouveau	NA	L(14)3(15)	26	205	7	4	7	6	telem	J151	M	adulte	2	2013	summer	89	98	93
MV1	2015	mast	T054	T054-MV1	T054-MV1-2015	1	5	2	nouveau	NA	E(01)9(01)	179	99	7	4	7	6	telem	J026	F	adulte	2	2013	summer	76	120	97
MV4	2015	mast	T019	T019-MV4	T019-MV4-2015	3	5	2	conserv	1	G(11)9(19)	211	179	6	18	6	22	visuel	I002	F	adulte	3	2012	spring	74	88	83
MV4	2015	mast	T029	T029-MV4	T029-MV4-2015	3	7	4	conserv	1	H(00)07(07)	220	127	6	6	6	22	visuel	J037	M	adulte	2	2013	summer	85	89	87
MV4	2015	mast	T049	T049-MV4	T049-MV4-2015	2	4	2	conserv	1	D(02)7(19)	142	139	6	20	NA	NA	telem	J008	F	adulte	2	2013	summer	78	102	89	vu aussi à T022/T027 le 06/27. Considère pas, car T049 est son terrier de l'annee d'avant et d'après
MV4	2015	mast	T053	T053-MV4	T053-MV4-2015	2	2	1	conserv	1	J(05)14(09)	265	269	6	20	NA	NA	telem	J014	M	adulte	2	2013	summer	93	107	98
MV4	2015	mast	T060	T060-MV4	T060-MV4-2015	2	6	1	conserv	1	B(04)7(10)	104	130	6	19	7	6	visuel	J032	M	adulte	2	2013	summer	92	98	94
MV4	2015	mast	T063	T063-MV4	T063-MV4-2015	2	2	1	conserv	1	I(01)12(09)	241	229	6	6	NA	NA	telem	J065	F	adulte	1	2014	spring	68	74	72	terrier introuvable sur le site (coord. non vérifiées)
MV5	2015	mast	T003	T003-MV5	T003-MV5-2015	2	4	2	conserv	1	H(10)5(16)	150	96	NA	NA	NA	NA	NA	H068	F	adulte	4	2011	summer	80	86	83	supposition qu'elle a gardé son terrier entre 2014 et 2016. Elle a été trappée 7 fois en 2015, entre le 23/05 et le 27/08, toujours dans les trappes autour du terrier, dont une fois au terrier même.
MV5	2015	mast	T004	T004-MV5	T004-MV5-2015	2	4	2	conserv	1	D(00)7(01)	60	121	6	29	NA	NA	telem	H072	F	adulte	4	2011	summer	82	94	87
MV5	2015	mast	T006	T006-MV5	T006-MV5-2015	2	3	1	conserv	1	I(00)01(-45)	160	-45	NA	NA	NA	NA	NA	H058	F	adulte	3	2012	spring	79	91	83	supposition qu'elle a gardé son terrier entre 2014 et 2016. Elle a été trappée 5 fois en 2015, entre le 23/05 et le 27/08, toujours dans les trappes autour du terrier (bord de grille), dont une fois au terrier même.
MV1	2015	mast	T012	T012-MV1	T012-MV1-2015	3	3	3	conserv*	1	C(16)5(05)	204	175	6	17	NA	NA	visuel	J145	F	adulte	2	2013	summer	87	90	89	conservé car J145 s'est déplacé là en juillet 2014 (voir Burrow file 2014)
MV1	2015	mast	T047	T047-MV1	T047-MV1-2015	2	4	3	conserv	1	E(04)4(03)	176	197	6	19	8	26	visuel	J017	F	adulte	1	2014	spring	68	89	80
MV1	2015	mast	T035	T035-MV1	T035-MV1-2015	2	2	1	conserv	1	J(01)7(11)	79	129	6	19	6	24	visuel	J054	F	adulte	2	2013	summer	85	100	90
MV4	2015	mast	T006	T006-MV4	T006-MV4-2015	3	5	3	conserv	1	H(12)5(10)	232	90	6	22	NA	NA	visuel	I075	F	adulte	2	2013	summer	80	95	86
MV4	2015	mast	T016	T016-MV4	T016-MV4-2015	3	3	2	conserv	1	J(03)10(19)	263	199	6	20	6	24	telem	I009	F	adulte	3	2012	spring	85	101	90
MV4	2015	mast	T031	T031-MV4	T031-MV4-2015	3	5	3	conserv	1	DD(15)10(13)	15	193	6	19	NA	NA	visuel	I016	M	adulte	3	2012	spring	91	102	99
MV4	2015	mast	T046	T046-MV4	T046-MV4-2015	3	4	2	conserv	1	D(02)3(00)	142	40	7	20	6	27	telem	I015	F	adulte	3	2012	spring	79	101	89
MV4	2015	mast	T058	T058-MV4	T058-MV4-2015	2	3	2	conserv	1	AA(10)1(-32)	70	-32	5	15	NA	NA	visuel	J148	M	adulte	2	2013	summer	NA	NA	NA	pas capturé en 2015
MV4	2015	mast	T069	T069-MV4	T069-MV4-2015	1	2	2	nouveau	NA	C(10)1(-5)	130	-5	6	24	NA	NA	telem	K011	M	adulte	1	2014	spring	90	94	92
MV5	2015	mast	T008	T008-MV5	T008-MV5-2015	1	3	3	nouveau	NA	B(10)7(10)	30	130	6	29	NA	NA	telem	J157	F	adulte	2	2013	summer	85	86	86
MV5	2015	mast	T009	T009-MV5	T009-MV5-2015	1	2	2	nouveau	NA	A(08)9(16)	8	176	6	29	NA	NA	telem	K002	M	adulte	1	2014	spring	70	82	76
MV4	2015	mast	T002	T002-MV4	T002-MV4-2015	4	5	3	recup	0	B(07)5(19)	107	99	6	24	7	2	telem	J006	F	adulte	2	2013	summer	75	96	85
MV4	2015	mast	T004	T004-MV4	T004-MV4-2015	4	5	4	conserv	1	H(07)9(16)	227	176	6	20	NA	NA	telem	J069	F	adulte	1	2014	spring	68	101	84
MV4	2015	mast	T010	T010-MV4	T010-MV4-2015	3	3	3	recup	0	BB(07)05(04)	47	84	7	2	7	4	telem	J013	M	adulte	2	2013	summer	83	90	86	terrier introuvable sur le site (coord. non vérifiées)
MV4	2015	mast	T017	T017-MV4	T017-MV4-2015	3	3	2	conserv	1	G(18)9(07)	218	167	6	22	6	24	visuel	J015	M	adulte	2	2013	summer	89	92	91	J016 a aussi ete "observe" à ce terrier, mais J016 est à MV1 en 2014 seulement. Petite confusion. Lignes 51-52-53 du TF 2015 suggèrent aussi que T004=T017…
MV4	2015	mast	T018	T018-MV4	T018-MV4-2015	3	3	2	conserv	1	J(40)9(01)	300	161	6	20	6	24	telem	I004	F	adulte	3	2012	spring	78	96	84
MV4	2015	mast	T027	T027-MV4	T027-MV4-2015	3	3	2	conserv	1	C(02)8(16)	122	156	6	20	NA	NA	telem	I084	M	adulte	2	2013	summer	80	99	90
MV4	2015	mast	T033	T033-MV4	T033-MV4-2015	3	3	2	recup	0	J(45)11(05)	305	205	7	6	NA	NA	visuel	J037	M	adulte	2	2013	summer	85	89	87	coord. non-vérifiées - terrier hors-grille
MV4	2015	mast	T042	T042-MV4	T042-MV4-2015	2	4	4	recup	0	C(16)6(12)	136	112	9	3	NA	NA	visuel	I014	F	adulte	3	2012	spring	83	100	90
MV4	2015	mast	T052	T052-MV4	T052-MV4-2015	2	3	3	recup	0	AA(06)7(01)	66	121	7	2	NA	NA	telem	I014	F	adulte	3	2012	spring	83	100	90
MV1	2016	non-mast	T021	T021-MV1	T021-MV1-2016	3	4	1	conserv	1	J(14)10(08)	66	72	6	4	NA	NA	telem	J020	M	adulte	3	2013	summer	82	101	91
MV1	2016	non-mast	T022	T022-MV1	T022-MV1-2016	3	6	2	recup	0	I(02)07(03)	98	137	6	1	NA	NA	telem	L011	M	adulte	1	2015	summer	75	101	87	a aussi ete vu au T057 le 05/18, mais trop incertain dans le fichier Suivi terrier 2016
MV1	2016	non-mast	T023	T023-MV1	T023-MV1-2016	2	5	3	recup	0	L(17)10(19)	23	61	6	14	NA	NA	telem	J055	M	adulte	3	2013	summer	95	100	97
MV1	2016	non-mast	T026	T026-MV1	T026-MV1-2016	3	4	1	conserv	1	I(15)1(07)	85	253	6	21	7	2	telem	J043	F	adulte	3	2013	summer	91	98	94
MV1	2016	non-mast	T028	T028-MV1	T028-MV1-2016	3	4	1	conserv	1	L(16)9(10)	24	90	5	18	6	4	telem	J007	F	adulte	3	2013	summer	79	90	86
MV1	2016	non-mast	T030	T030-MV1	T030-MV1-2016	3	5	2	recup	0	B(04)4(08)	236	192	6	17	NA	NA	telem	J004	F	adulte	3	2013	summer	77	93	88
MV1	2016	non-mast	T041	T041-MV1	T041-MV1-2016	3	6	1	conserv	1	I(16)11(00)	84	60	6	4	NA	NA	visuel	J048	M	adulte	3	2013	summer	94	94	94
MV1	2016	non-mast	T053	T053-MV1	T053-MV1-2016	2	3	1	conserv	1	L(14)3(15)	26	205	NA	NA	NA	NA	NA	J151	M	adulte	3	2013	summer	92	98	94	supposition qu'il a gardé ce terrier entre 2015 et 2017. Il a été trappé 6 fois en 2016, seulement à K4, la trappe la plus proche du T053.
MV1	2016	non-mast	T054	T054-MV1	T054-MV1-2016	2	5	2	conserv	1	E(01)9(01)	179	99	6	17	NA	NA	telem	J026	F	adulte	3	2013	summer	89	101	95
MV1	2016	non-mast	T055	T055-MV1	T055-MV1-2016	1	3	2	nouveau	NA	L(09)2(06)	31	234	5	12	5	24	telem	J080	F	adulte	3	2013	summer	82	100	93
MV1	2016	non-mast	T060	T060-MV1	T060-MV1-2016	1	4	2	nouveau	NA	K(13)2(08)	47	232	5	18	6	1	telem	J094	F	adulte	3	2013	summer	83	94	88
MV1	2016	non-mast	T061	T061-MV1	T061-MV1-2016	1	3	2	nouveau	NA	N(12)13(00)	-12	20	5	18	5	24	telem	J010	F	adulte	3	2013	summer	80	101	89
MV1	2016	non-mast	T064	T064-MV1	T064-MV1-2016	1	4	2	nouveau	NA	C(15)3(08)	205	212	6	17	7	1	telem	K026	F	adulte	1	2015	summer	72	83	78
MV1	2016	non-mast	T066	T066-MV1	T066-MV1-2016	1	4	2	nouveau	NA	M(18)2(00)	2	240	6	1	6	4	telem	L012	F	adulte	1	2015	summer	81	96	87
MV1	2016	non-mast	T069	T069-MV1	T069-MV1-2016	1	3	2	nouveau	NA	N(15)3(12)	-15	208	6	14	NA	NA	telem	L027	F	adulte	1	2015	summer	71	88	79
MV1	2016	non-mast	T079	T079-MV1	T079-MV1-2016	1	3	2	nouveau	NA	H(12)8(17)	108	103	6	21	NA	NA	telem	L082	M	juv	0	2016	spring	71	92	81	age pas clair
MV1	2016	non-mast	T087	T087-MV1	T087-MV1-2016	1	3	2	nouveau	NA	E(17)8(01)	163	119	7	2	NA	NA	telem	L084	F	juv	0	2016	spring	63	77	73
MV4	2016	non-mast	T024	T024-MV4	T024-MV4-2016	3	6	3	recup	0	H(01)12(19)	221	239	7	4	NA	NA	telem	L122	F	adulte	1	2015	summer	77	87	84
MV4	2016	non-mast	T048	T048-MV4	T048-MV4-2016	1	4	3	nouveau*	NA	E(10)02(09)	170	29	5	20	NA	NA	telem	I015	F	adulte	4	2012	spring	74	81	76	*T048 est nouveau en 2014, mais aucun tamia associé avant 2016.
MV4	2016	non-mast	T060	T060-MV4	T060-MV4-2016	3	6	1	conserv	1	B(04)7(10)	104	130	5	12	5	20	visuel	J032	M	adulte	3	2013	summer	99	103	102
MV4	2016	non-mast	T071	T071-MV4	T071-MV4-2016	1	3	2	nouveau	NA	A(07)1(03)	87	3	5	20	5	26	visuel	RIPRIP	NA	adulte	NA	NA	NA	NA	NA	NA
MV4	2016	non-mast	T079	T079-MV4	T079-MV4-2016	1	4	1	nouveau	NA	C(19)1(14)	139	14	6	17	NA	NA	telem	L096	M	adulte	1	2015	summer	91	99	95
MV4	2016	non-mast	T082	T082-MV4	T082-MV4-2016	1	4	2	nouveau	NA	I(03)14(03)	243	263	6	27	NA	NA	telem	L019	F	adulte	1	2015	summer	81	89	86
MV5	2016	non-mast	T012	T012-MV5	T012-MV5-2016	1	2	1	nouveau	NA	B(03)3(01)	23	41	6	4	NA	NA	telem	L004	M	adulte	1	2015	summer	81	90	85
MV5	2016	non-mast	T015	T015-MV5	T015-MV5-2016	1	3	2	nouveau	NA	C(00)08(16)	40	156	6	4	6	21	telem	L003	F	adulte	1	2015	summer	81	88	84
MV5	2016	non-mast	T019	T019-MV5	T019-MV5-2016	1	3	2	nouveau	NA	F(04)6(06)	104	106	6	21	NA	NA	telem	L021	M	adulte	1	2015	summer	84	95	90
MV1	2016	non-mast	T008	T008-MV1	T008-MV1-2016	2	4	3	recup	0	B(03)5(17)	237	163	6	19	NA	NA	telem	L111	F	adulte	1	2015	summer	81	90	86
MV1	2016	non-mast	T074	T074-MV1	T074-MV1-2016	2	3	2	recup	0	N(21)9(00)	-21	100	6	14	NA	NA	telem	L026	M	adulte	1	2015	summer	77	96	85
MV1	2016	non-mast	T009	T009-MV1	T009-MV1-2016	3	4	2	recup	0	G(12)2(10)	128	230	6	19	NA	NA	telem	L024	F	adulte	1	2015	summer	81	93	89
MV1	2016	non-mast	T010	T010-MV1	T010-MV1-2016	4	7	4	recup	0	J(08)2(15)	72	225	6	21	NA	NA	telem	L060	M	adulte	1	2015	summer	84	87	86
MV1	2016	non-mast	T017	T017-MV1	T017-MV1-2016	4	6	2	conserv	1	A(03)2(09)	257	231	6	17	NA	NA	telem	I053	M	adulte	4	2012	spring	90	95	93	**conserv de deux ans avant
MV1	2016	non-mast	T001	T001-MV1	T001-MV1-2016	4	5	4	recup	0	D(18)2(00)	182	240	5	24	6	4	telem	J017	F	adulte	2	2014	spring	84	98	87
MV1	2016	non-mast	T020	T020-MV1	T020-MV1-2016	3	5	3	recup	0	G(13)4(03)	127	197	5	24	NA	NA	telem	L014	M	adulte	1	2015	summer	81	95	87
MV1	2016	non-mast	T036	T036-MV1	T036-MV1-2016	3	4	2	conserv	1	F(19)13(04)	141	16	6	7	NA	NA	visuel	J057	F	adulte	3	2013	summer	76	91	85
MV1	2016	non-mast	T051	T051-MV1	T051-MV1-2016	2	5	4	recup	0	G(12)7(12)	128	128	6	17	6	21	telem	L007	M	adulte	1	2015	summer	82	92	89
MV1	2016	non-mast	T048	T048-MV1	T048-MV1-2016	2	4	3	recup	0	H(00)10(09)	120	71	5	30	NA	NA	visuel	J011	M	adulte	3	2013	summer	83	94	88
MV1	2016	non-mast	T029	T029-MV1	T029-MV1-2016	2	4	3	recup	0	N(10)01(13)	-10	247	6	14	NA	NA	telem	L065	F	adulte	1	2015	summer	80	92	87
MV1	2016	non-mast	T056	T056-MV1	T056-MV1-2016	1	2	1	nouveau	NA	D(18)4(19)	182	181	5	12	5	24	telem	K037	F	adulte	1	2015	summer	75	86	83
MV1	2016	non-mast	T059	T059-MV1	T059-MV1-2016	1	1	1	nouveau	NA	F(11)7(07)	149	133	5	18	5	24	telem	J019	F	adulte	3	2013	summer	76	96	85
MV1	2016	non-mast	T063	T063-MV1	T063-MV1-2016	1	1	1	nouveau	NA	G(11)05(19)	129	161	5	24	NA	NA	telem	L009	M	adulte	1	2015	summer	82	90	87	terrier introuvable sur le site (coord. non vérifiées)
MV1	2016	non-mast	T065	T065-MV1	T065-MV1-2016	1	2	2	nouveau	NA	K(02)10(01)	58	79	6	1	NA	NA	telem	L015	M	adulte	1	2015	summer	82	95	90
MV1	2016	non-mast	T067	T067-MV1	T067-MV1-2016	1	1	1	nouveau	NA	H(19)01(19)	101	241	6	1	6	4	telem	L008	F	adulte	1	2015	summer	72	86	80	terrier introuvable sur le site (coord. non vérifiées)
MV1	2016	non-mast	T070	T070-MV1	T070-MV1-2016	1	1	1	nouveau	NA	K(11)6(16)	49	144	6	14	NA	NA	telem	L013	M	adulte	1	2015	summer	78	84	80
MV1	2016	non-mast	T072	T072-MV1	T072-MV1-2016	1	1	1	nouveau	NA	A(18)3(19)	242	201	6	14	NA	NA	telem	L056	F	adulte	1	2015	summer	77	87	82
MV1	2016	non-mast	T073	T073-MV1	T073-MV1-2016	1	1	1	nouveau	NA	K(08)11(04)	52	56	6	14	NA	NA	telem	K024	F	adulte	1	2015	summer	74	89	83
MV1	2016	non-mast	T080	T080-MV1	T080-MV1-2016	1	1	1	nouveau	NA	C(18)1(-26)	202	286	6	19	NA	NA	telem	L080	M	juv	0	2016	spring	68	94	77	age pas clair
MV1	2016	non-mast	T081	T081-MV1	T081-MV1-2016	1	1	1	nouveau	NA	B(10)10(00)	230	80	6	19	NA	NA	telem	L086	M	juv	0	2016	spring	68	88	80	age pas clair
MV1	2016	non-mast	T082	T082-MV1	T082-MV1-2016	1	1	1	nouveau	NA	G(03)12(05)	137	35	6	19	NA	NA	telem	L083	F	juv	0	2016	spring	69	83	77	terrier introuvable sur le site (coord. non vérifiées)
MV1	2016	non-mast	T083	T083-MV1	T083-MV1-2016	1	2	2	nouveau	NA	I(12)7(00)	88	140	6	21	NA	NA	telem	L063	M	adulte	1	2015	summer	74	82	79
MV1	2016	non-mast	T084	T084-MV1	T084-MV1-2016	1	2	1	nouveau	NA	B(03)12(10)	237	30	7	2	NA	NA	telem	L112	F	adulte	1	2015	summer	76	89	85	age pas clair
MV1	2016	non-mast	T085	T085-MV1	T085-MV1-2016	1	1	1	nouveau	NA	K(15)14(90)	45	-90	6	21	NA	NA	telem	L016	M	adulte	1	2015	summer	78	88	84
MV1	2016	non-mast	T090	T090-MV1	T090-MV1-2016	1	1	1	nouveau	NA	J(19)13(00)	61	20	7	13	NA	NA	telem	L059	F	juv	0	2016	spring	58	86	73
MV1	2016	non-mast	T091	T091-MV1	T091-MV1-2016	1	1	1	nouveau	NA	A(-10)6(01)	270	159	7	13	NA	NA	telem	L107	F	juv	0	2016	spring	54	80	71
MV1	2016	non-mast	T092	T092-MV1	T092-MV1-2016	1	1	1	nouveau	NA	E(14)1(04)	166	256	7	13	NA	NA	telem	L136	F	juv	0	2016	spring	67	82	78	age pas clair
MV1	2016	non-mast	T094	T094-MV1	T094-MV1-2016	1	1	1	nouveau	NA	H(01)05(16)	119	164	7	13	NA	NA	telem	L058	F	juv	0	2016	spring	62	74	65	terrier introuvable sur le site (coord. non vérifiées)
MV1	2016	non-mast	T095	T095-MV1	T095-MV1-2016	1	2	2	nouveau	NA	F(08)3(00)	152	220	7	13	NA	NA	telem	L115	F	juv	0	2016	spring	58	80	73
MV1	2016	non-mast	T096	T096-MV1	T096-MV1-2016	1	2	2	nouveau	NA	J(10)2(01)	70	239	7	13	NA	NA	telem	L061	M	adulte	1	2015	summer	88	94	90
MV4	2016	non-mast	T019	T019-MV4	T019-MV4-2016	4	5	2	recup	0	G(11)9(19)	211	179	6	3	NA	NA	visuel	L043	F	adulte	1	2015	summer	82	95	89
MV4	2016	non-mast	T021	T021-MV4	T021-MV4-2016	2	4	3	recup	0	C(19)5(04)	139	84	5	12	5	26	visuel	J041	M	adulte	3	2013	summer	98	98	98
MV4	2016	non-mast	T026	T026-MV4	T026-MV4-2016	2	4	3	recup	0	I(16)12(08)	256	228	7	11	NA	NA	telem	L052	F	adulte	1	2015	summer	73	92	84
MV4	2016	non-mast	T029	T029-MV4	T029-MV4-2016	4	7	4	recup	0	H(00)07(07)	220	127	6	18	NA	NA	telem	L054	F	adulte	1	2015	summer	81	88	80
MV4	2016	non-mast	T049	T049-MV4	T049-MV4-2016	3	4	2	recup	0	D(02)7(19)	142	139	6	18	NA	NA	telem	L071	M	adulte	1	2015	summer	90	96	93
MV4	2016	non-mast	T070	T070-MV4	T070-MV4-2016	1	2	2	nouveau	NA	E(00)14(09)	160	269	7	11	NA	NA	telem	L102	F	adulte	1	2015	summer	68	82	77
MV4	2016	non-mast	T072	T072-MV4	T072-MV4-2016	1	2	1	nouveau	NA	E(03)4(07)	163	67	5	20	5	27	telem	L001	F	adulte	1	2015	summer	78	91	84
MV4	2016	non-mast	T073	T073-MV4	T073-MV4-2016	1	1	1	nouveau	NA	H(03)8(09)	223	149	6	27	NA	NA	telem	L072	M	juv	0	2016	spring	57	73	66
MV4	2016	non-mast	T076	T076-MV4	T076-MV4-2016	1	1	1	nouveau	NA	CC(13)5(04)	33	84	6	17	NA	NA	telem	L078	M	adulte	1	2015	summer	84	90	88
MV4	2016	non-mast	T077	T077-MV4	T077-MV4-2016	1	2	2	nouveau	NA	C(10)4(08)	130	68	6	17	NA	NA	telem	L092	F	adulte	1	2015	summer	73	87	80
MV4	2016	non-mast	T078	T078-MV4	T078-MV4-2016	1	2	2	nouveau	NA	B(07)3(03)	107	43	6	17	NA	NA	telem	L091	M	juv	0	2016	spring	67	85	81
MV4	2016	non-mast	T080	T080-MV4	T080-MV4-2016	1	1	1	nouveau	NA	E(06)6(19)	166	119	6	17	NA	NA	telem	L047	F	juv	0	2016	spring	58	91	77
MV4	2016	non-mast	T081	T081-MV4	T081-MV4-2016	1	1	1	nouveau	NA	F(04)13(01)	184	241	6	18	NA	NA	telem	L037	M	adulte	1	2015	summer	81	91	88
MV4	2016	non-mast	T083	T083-MV4	T083-MV4-2016	1	1	1	nouveau	NA	J(02)2(07)	262	27	6	18	NA	NA	telem	L068	F	adulte	1	2015	summer	78	84	81
MV4	2016	non-mast	T084	T084-MV4	T084-MV4-2016	1	1	1	nouveau	NA	AA(19)7(18)	79	138	6	27	NA	NA	telem	L077	F	adulte	1	2015	summer	79	91	87
MV4	2016	non-mast	T086	T086-MV4	T086-MV4-2016	1	1	1	nouveau	NA	AA(01)14(07)	61	267	7	3	NA	NA	telem	L098	F	juv	0	2016	spring	59	88	76
MV4	2016	non-mast	T088	T088-MV4	T088-MV4-2016	1	1	1	nouveau	NA	J(32)2(02)	292	22	7	19	NA	NA	telem	K061	F	adulte	1	2015	summer	80	86	83
MV4	2016	non-mast	T089	T089-MV4	T089-MV4-2016	1	1	1	nouveau	NA	AA(17)11(08)	77	208	7	3	NA	NA	telem	L094	M	juv	0	2016	spring	73	86	80	terrier introuvable sur le site (coord. non vérifiées)
MV4	2016	non-mast	T091	T091-MV4	T091-MV4-2016	1	1	1	nouveau	NA	C(03)10(17)	123	197	7	11	NA	NA	telem	L105	M	juv	0	2016	spring	62	81	75
MV4	2016	non-mast	T092	T092-MV4	T092-MV4-2016	1	2	1	nouveau	NA	H(16)11(14)	236	214	7	4	7	11	telem	L123	M	adulte	1	2015	summer	91	97	94
MV4	2016	non-mast	T093	T093-MV4	T093-MV4-2016	1	1	1	nouveau	NA	C(12)9(04)	132	164	7	3	NA	NA	telem	L097	F	adulte	1	2015	summer	76	88	84
MV4	2016	non-mast	T094	T094-MV4	T094-MV4-2016	1	1	1	nouveau	NA	BB(01)3(01)	41	41	7	3	NA	NA	telem	L134	M	adulte	1	2015	summer	86	91	89
MV4	2016	non-mast	T098	T098-MV4	T098-MV4-2016	1	1	1	nouveau	NA	F(00)5(17)	180	97	7	11	NA	NA	telem	L053	F	juv	0	2016	spring	59	87	72
MV4	2016	non-mast	T099	T099-MV4	T099-MV4-2016	1	1	1	nouveau	NA	A(06)3(03)	86	43	7	3	NA	NA	telem	L099	M	adulte	1	2015	summer	77	85	83
MV5	2016	non-mast	T003	T003-MV5	T003-MV5-2016	3	4	2	conserv	1	H(10)5(16)	150	96	6	4	NA	NA	telem	H068	F	adulte	5	2011	summer	78	90	84	*conserv de deux ans avant
MV5	2016	non-mast	T006	T006-MV5	T006-MV5-2016	3	3	1	conserv	1	I(00)01(-45)	160	-45	6	21	NA	NA	telem	H058	F	adulte	4	2012	spring	78	92	86	*conserv de deux ans avant
MV5	2016	non-mast	T013	T013-MV5	T013-MV5-2016	1	2	1	nouveau	NA	E(07)8(05)	87	145	6	4	NA	NA	telem	L020	F	adulte	1	2015	summer	71	85	79
MV5	2016	non-mast	T014	T014-MV5	T014-MV5-2016	1	1	1	nouveau	NA	F(10)7(17)	110	137	6	4	NA	NA	telem	L006	F	adulte	1	2015	summer	78	88	85
MV5	2016	non-mast	T016	T016-MV5	T016-MV5-2016	1	1	1	nouveau	NA	B(18)10(02)	38	182	6	4	6	21	telem	J136	F	adulte	3	2013	summer	72	81	78
MV5	2016	non-mast	T017	T017-MV5	T017-MV5-2016	1	1	1	nouveau	NA	B(09)4(15)	29	75	6	21	NA	NA	telem	L022	F	juv	0	2016	spring	68	91	81	age incertain
MV1	2016	non-mast	T004	T004-MV1	T004-MV1-2016	2	2	2	recup	0	C(04)7(04)	216	136	7	2	NA	NA	telem	L114	F	juv	0	2016	spring	69	89	80
MV1	2016	non-mast	T007	T007-MV1	T007-MV1-2016	3	3	3	recup	0	I(17)9(08)	83	92	6	1	NA	NA	telem	L010	M	adulte	1	2015	summer	78	92	86
MV1	2016	non-mast	T013	T013-MV1	T013-MV1-2016	3	4	3	recup	0	I(02)10(07)	98	73	6	4	NA	NA	visuel	L062	M	adulte	1	2015	summer	86	104	93
MV1	2016	non-mast	T015	T015-MV1	T015-MV1-2016	3	4	3	recup	0	H(14)13(09)	106	11	6	17	NA	NA	telem	L081	F	juv	0	2016	spring	71	87	81	age pas clair
MV1	2016	non-mast	T018	T018-MV1	T018-MV1-2016	2	2	2	recup	0	B(18)14(18)	222	-18	7	13	NA	NA	telem	L106	F	juv	0	2016	spring	70	85	73	age pas clair
MV1	2016	non-mast	T044	T044-MV1	T044-MV1-2016	2	3	3	recup	0	G(15)11(08)	125	52	6	17	7	2	telem	L025	M	adulte	1	2015	summer	82	93	89
MV1	2016	non-mast	T047	T047-MV1	T047-MV1-2016	3	4	3	recup	0	E(04)4(03)	176	197	6	4	NA	NA	visuel	L023	F	adulte	1	2015	summer	77	86	81
MV4	2016	non-mast	T002	T002-MV4	T002-MV4-2016	5	5	3	conserv	1	B(07)5(19)	107	99	5	12	5	20	visuel	J006	F	adulte	3	2013	summer	84	86	85
MV4	2016	non-mast	T004	T004-MV4	T004-MV4-2016	5	5	4	recup	0	H(07)9(16)	227	176	6	3	NA	NA	visuel	L049	F	adulte	1	2015	summer	84	94	91
MV4	2016	non-mast	T006	T006-MV4	T006-MV4-2016	4	5	3	conserv	1	H(12)5(10)	232	90	5	20	6	7	telem	I075	F	adulte	3	2013	summer	75	87	80
MV4	2016	non-mast	T041	T041-MV4	T041-MV4-2016	2	2	2	recup	0	D(17)10(00)	157	180	7	18	NA	NA	telem	L118	M	juv	0	2016	spring	67	83	76
MV4	2016	non-mast	T042	T042-MV4	T042-MV4-2016	3	4	4	recup	0	C(16)6(12)	136	112	5	19	5	27	visuel	L017	M	adulte	1	2015	summer	85	92	88
MV4	2016	non-mast	T051	T051-MV4	T051-MV4-2016	2	5	5	recup	0	I(02)9(00)	242	160	6	3	NA	NA	visuel	L048	F	adulte	1	2015	summer	74	94	85
MV4	2016	non-mast	T052	T052-MV4	T052-MV4-2016	3	3	3	recup	0	AA(06)7(01)	66	121	6	18	NA	NA	telem	L116	M	adulte	1	2015	summer	90	100	95
MV4	2016	non-mast	T056	T056-MV4	T056-MV4-2016	2	2	2	recup	0	CC(00)6(18)	20	118	7	11	NA	NA	telem	L138	M	adulte	0	2016	spring	73	85	80
MV4	2016	non-mast	T058	T058-MV4	T058-MV4-2016	3	3	2	recup	0	AA(10)1(-32)	70	-32	7	4	NA	NA	telem	L133	M	adulte	1	2015	summer	87	94	90
MV4	2016	non-mast	T069	T069-MV4	T069-MV4-2016	2	2	2	recup	0	C(10)1(-5)	130	-5	5	20	NA	NA	visuel	J149	F	adulte	3	2013	summer	71	78	75
MV5	2016	non-mast	T002	T002-MV5	T002-MV5-2016	2	2	2	recup	0	I(12)7(00)	172	120	8	4	NA	NA	telem	L129	M	juv	0	2016	spring	67	79	72
MV5	2016	non-mast	T008	T008-MV5	T008-MV5-2016	2	3	3	recup	0	B(10)7(10)	30	130	6	4	6	21	telem	L005	F	adulte	1	2015	summer	72	92	82
MV1	2017	mast	T022	T022-MV1	T022-MV1-2017	4	6	2	conserv	1	I(02)07(03)	98	137	5	16	5	17	telem	L011	M	adulte	2	2015	summer	84	102	95
MV1	2017	mast	T023	T023-MV1	T023-MV1-2017	3	5	3	conserv	1	L(17)10(19)	23	61	5	16	5	17	telem	J055	M	adulte	4	2013	summer	86	104	99
MV1	2017	mast	T041	T041-MV1	T041-MV1-2017	4	6	1	conserv	1	I(16)11(00)	84	60	6	11	6	14	telem	J048	M	adulte	4	2013	summer	85	95	90
MV1	2017	mast	T054	T054-MV1	T054-MV1-2017	3	5	2	conserv	1	E(01)9(01)	179	99	5	16	5	17	telem	J026	F	adulte	4	2013	summer	85	109	95
MV1	2017	mast	T056	T056-MV1	T056-MV1-2017	2	2	1	conserv	1	D(18)4(19)	182	181	8	15	NA	NA	visuel	K037	F	adulte	2	2015	summer	82	107	89
MV1	2017	mast	T060	T060-MV1	T060-MV1-2017	2	4	2	conserv	1	K(13)2(08)	47	232	6	11	6	14	telem	J094	F	adulte	4	2013	summer	81	112	89
MV1	2017	mast	T064	T064-MV1	T064-MV1-2017	2	4	2	conserv	1	C(15)3(08)	205	212	NA	NA	NA	NA	NA	K026	F	adulte	2	2015	summer	73	102	81	supposition qu'il a conservé ce terrier entre 2016 et 2018. Il a été trappé 24 fois en 2017, toujours dans les trappes autour du terrier et 5 fois au terrier même
MV1	2017	mast	T066	T066-MV1	T066-MV1-2017	2	4	2	conserv	1	M(18)2(00)	2	240	6	8	NA	NA	telem	L012	F	adulte	2	2015	summer	71	100	84
MV1	2017	mast	T084	T084-MV1	T084-MV1-2017	2	2	1	conserv	1	B(03)12(10)	237	30	6	11	6	14	telem	L112	F	adulte	2	2015	summer	69	87	86
MV1	2017	mast	T101	T101-MV1	T101-MV1-2017	1	3	1	nouveau	NA	E(04)6(01)	176	159	5	20	NA	NA	telem	L009	M	adulte	2	2015	summer	79	98	92
MV4	2017	mast	T060	T060-MV4	T060-MV4-2017	4	6	1	conserv	1	B(04)7(10)	104	130	NA	NA	NA	NA	NA	J032	M	adulte	4	2013	summer	88	105	95	supposition qu'il a gardé ce terrier entre 2016 et 2018. Il a été trappé 41 fois en 2017, entre le 12/05 et le 28/08, dans les trappes alentour du terrier, sauf pendant la période de repro (fin juin), où il est allé plus loin. Ce tamia a été associé à ce terrier en 2014, 2015, 2016, 2018 et 2019. Peu de chance qu'il ait changé en 2017.
MV4	2017	mast	T072	T072-MV4	T072-MV4-2017	2	2	1	conserv	1	E(03)4(07)	163	67	6	2	6	3	telem	L001	F	adulte	2	2015	summer	68	94	85
MV4	2017	mast	T079	T079-MV4	T079-MV4-2017	2	4	1	conserv	1	C(19)1(14)	139	14	6	3	6	2	telem	L096	M	adulte	2	2015	summer	87	98	93
MV4	2017	mast	T082	T082-MV4	T082-MV4-2017	2	4	2	conserv	1	I(03)14(03)	243	263	6	14	NA	NA	telem	L019	F	adulte	2	2015	summer	72	87	78
MV4	2017	mast	T092	T092-MV4	T092-MV4-2017	2	2	1	conserv	1	H(16)11(14)	236	214	6	8	NA	NA	telem	L123	M	adulte	2	2015	summer	83	98	88
MV4	2017	mast	T100	T100-MV4	T100-MV4-2017	1	3	1	nouveau	NA	B(06)4(16)	106	76	5	17	5	24	telem	L101	M	adulte	2	2015	summer	83	101	92
MV5	2017	mast	T013	T013-MV5	T013-MV5-2017	2	2	1	conserv	1	E(07)8(05)	87	145	5	20	NA	NA	telem	L020	F	adulte	2	2015	summer	77	96	86
MV5	2017	mast	T025	T025-MV5	T025-MV5-2017	1	3	1	nouveau	NA	E(06)7(08)	86	128	6	8	6	11	telem	J045	F	adulte	4	2013	summer	84	90	88
MV4	2017	mast	T048	T048-MV4	T048-MV4-2017	2	4	3	conserv*	1	E(10)02(09)	170	29	5	17	5	24	telem	L039	M	adulte	2	2015	summer	78	94	88
MV1	2017	mast	T028	T028-MV1	T028-MV1-2017	4	4	1	conserv	1	L(16)9(10)	24	90	5	16	5	17	telem	J007	F	adulte	4	2013	summer	74	98	83
MV1	2017	mast	T021	T021-MV1	T021-MV1-2017	4	4	1	conserv	1	J(14)10(08)	66	72	5	20	5	23	telem	J020	M	adulte	4	2013	summer	90	94	92
MV1	2017	mast	T026	T026-MV1	T026-MV1-2017	4	4	1	conserv	1	I(15)1(07)	85	253	5	20	5	23	telem	J043	F	adulte	4	2013	summer	87	109	93
MV1	2017	mast	T030	T030-MV1	T030-MV1-2017	4	5	2	conserv	1	B(04)4(08)	236	192	6	11	6	14	telem	J004	F	adulte	4	2013	summer	81	103	90
MV1	2017	mast	T010	T010-MV1	T010-MV1-2017	5	7	4	conserv	1	J(08)2(15)	72	225	5	16	5	17	telem	L060	M	adulte	2	2015	summer	64	78	72
MV1	2017	mast	T053	T053-MV1	T053-MV1-2017	3	3	1	conserv	1	L(14)3(15)	26	205	5	20	5	23	telem	J151	M	adulte	4	2013	summer	84	99	91	**conserv de deux ans avant
MV1	2017	mast	T102	T102-MV1	T102-MV1-2017	1	2	1	nouveau	NA	D(13)9(14)	187	86	6	11	6	14	telem	K014	M	adulte	3	2014	spring	86	105	93
MV1	2017	mast	T103	T103-MV1	T103-MV1-2017	1	1	1	nouveau	NA	A(00)14(80)	260	-80	6	17	6	26	telem	L152	M	adulte	1	2016	spring	61	84	76
MV4	2017	mast	T024	T024-MV4	T024-MV4-2017	4	6	3	conserv	1	H(01)12(19)	221	239	6	25	NA	NA	telem	L122	F	adulte	2	2015	summer	72	100	83
MV4	2017	mast	T102	T102-MV4	T102-MV4-2017	1	1	1	nouveau	NA	BB(13)14(58)	53	318	6	2	6	3	telem	K001	M	adulte	3	2014	spring	96	96	96	coord. non-vérifiées - terrier hors-grille
MV4	2017	mast	T103	T103-MV4	T103-MV4-2017	1	1	1	nouveau	NA	BB(02)12(09)	42	229	6	8	NA	NA	telem	L094	M	adulte	1	2016	spring	63	86	76
MV4	2017	mast	T105	T105-MV4	T105-MV4-2017	1	2	2	nouveau	NA	E(00)13(00)	160	240	6	10	6	14	telem	L148	F	adulte	1	NA	NA	55	111	83
MV5	2017	mast	T012	T012-MV5	T012-MV5-2017	2	2	1	conserv	1	B(03)3(01)	23	41	6	8	6	10	telem	L004	M	adulte	2	2015	summer	86	92	89
MV5	2017	mast	T015	T015-MV5	T015-MV5-2017	2	3	2	conserv	1	C(00)08(16)	40	156	5	26	6	3	telem	L003	F	adulte	2	2015	summer	86	97	92
MV5	2017	mast	T019	T019-MV5	T019-MV5-2017	2	3	2	conserv	1	F(04)6(06)	104	106	6	17	6	26	telem	L021	M	adulte	2	2015	summer	85	99	93
MV5	2017	mast	T020	T020-MV5	T020-MV5-2017	1	2	2	nouveau	NA	G(19)7(18)	139	138	5	20	5	26	telem	L090	M	adulte	2	2015	summer	92	103	96
MV5	2017	mast	T022	T022-MV5	T022-MV5-2017	1	1	1	nouveau	NA	D(00)10(20)	60	200	5	26	6	3	telem	L035	M	adulte	2	2015	summer	78	97	89
MV5	2017	mast	T023	T023-MV5	T023-MV5-2017	1	1	1	nouveau	NA	A(-07)10(45)	-7	225	5	26	6	3	telem	L089	M	adulte	2	2015	summer	90	103	96
MV5	2017	mast	T026	T026-MV5	T026-MV5-2017	1	2	1	nouveau	NA	E(02)9(08)	82	168	6	17	6	26	telem	K005	M	adulte	3	2014	spring	86	97	91
MV5	2017	mast	T027	T027-MV5	T027-MV5-2017	1	1	1	nouveau	NA	J(20)5(15)	200	95	6	17	6	26	telem	L153	F	adulte	1	2016	spring	88	88	87
MV5	2017	mast	T028	T028-MV5	T028-MV5-2017	1	1	1	nouveau	NA	H(14)1(-27)	154	-27	6	17	6	26	telem	L141	M	adulte	2	2015	summer	83	88	86
MV5	2017	mast	T029	T029-MV5	T029-MV5-2017	1	2	2	nouveau	NA	H(14)4(19)	154	79	6	17	6	26	telem	L142	M	adulte	1	2016	spring	87	96	90
MV1	2017	mast	T017	T017-MV1	T017-MV1-2017	5	6	2	conserv	1	A(03)2(09)	257	231	NA	NA	NA	NA	NA	I053	M	adulte	5	2012	spring	87	99	91	supposition qu'il a gardé ce terrier en 2017. Il a été trappé 31 fois en 2017 entre le 20/05 et le 29/08, toujours dans les trappes autour de son terrier (le plus loin = B7 et A8)
MV1	2017	mast	T001	T001-MV1	T001-MV1-2017	5	5	4	conserv	1	D(18)2(00)	182	240	5	20	5	23	telem	J017	F	adulte	3	2014	spring	82	95	88
MV1	2017	mast	T005	T005-MV1	T005-MV1-2017	3	4	4	recup	0	B(16)1(10)	224	250	5	16	5	17	telem	L110	M	adulte	2	2015	summer	77	94	84
MV1	2017	mast	T008	T008-MV1	T008-MV1-2017	3	4	3	conserv	1	B(03)5(17)	237	163	6	11	6	14	telem	L111	F	adulte	2	2015	summer	82	105	94
MV1	2017	mast	T009	T009-MV1	T009-MV1-2017	4	4	2	conserv	1	G(12)2(10)	128	230	6	11	6	14	telem	L024	F	adulte	2	2015	summer	65	89	81
MV1	2017	mast	T020	T020-MV1	T020-MV1-2017	4	5	3	conserv	1	G(13)4(03)	127	197	5	20	5	23	telem	L014	M	adulte	2	2015	summer	85	98	92
MV1	2017	mast	T036	T036-MV1	T036-MV1-2017	4	4	2	conserv	1	F(19)13(04)	141	16	6	8	NA	NA	telem	J057	F	adulte	4	2013	summer	83	115	93
MV1	2017	mast	T051	T051-MV1	T051-MV1-2017	3	5	4	conserv	1	G(12)7(12)	128	128	5	20	5	23	telem	L007	M	adulte	2	2015	summer	81	96	88
MV1	2017	mast	T074	T074-MV1	T074-MV1-2017	3	3	2	conserv	1	N(21)9(00)	-21	100	6	17	NA	NA	telem	L026	M	adulte	2	2015	summer	79	97	87
MV4	2017	mast	T019	T019-MV4	T019-MV4-2017	5	5	2	conserv	1	G(11)9(19)	211	179	6	14	NA	NA	visuel	L043	F	adulte	2	2015	summer	73	101	83	Juste à côte de son terrier l'an passe, T019. Probablement le même terrier, deux entrees
MV4	2017	mast	T026	T026-MV4	T026-MV4-2017	3	4	3	conserv	1	I(16)12(08)	256	228	6	14	NA	NA	telem	L052	F	adulte	2	2015	summer	73	82	78
MV4	2017	mast	T029	T029-MV4	T029-MV4-2017	5	7	4	conserv	1	H(00)07(07)	220	127	6	10	NA	NA	telem	L054	F	adulte	2	2015	summer	83	100	87
MV4	2017	mast	T031	T031-MV4	T031-MV4-2017	4	5	3	recup	0	DD(15)10(13)	15	193	6	10	6	14	telem	L104	F	adulte	2	2015	summer	81	90	87
MV4	2017	mast	T044	T044-MV4	T044-MV4-2017	3	3	2	recup	0	J(20)12(01)	280	221	6	10	NA	NA	telem	L121	M	adulte	2	2015	summer	72	97	90
MV4	2017	mast	T046	T046-MV4	T046-MV4-2017	4	4	2	recup	0	D(02)3(00)	142	40	6	2	6	3	telem	K011	M	adulte	3	2014	spring	84	104	94
MV4	2017	mast	T049	T049-MV4	T049-MV4-2017	4	4	2	conserv	1	D(02)7(19)	142	139	5	17	5	24	telem	L071	M	adulte	2	2015	summer	76	98	91
MV4	2017	mast	T051	T051-MV4	T051-MV4-2017	3	5	5	recup	0	I(02)9(00)	242	160	5	17	5	24	telem	L049	F	adulte	2	2015	summer	69	123	94
MV4	2017	mast	T064	T064-MV4	T064-MV4-2017	2	3	3	recup	0	E(05)3(16)	166	56	5	24	6	2	telem	L053	F	adulte	1	2016	spring	66	90	82
MV4	2017	mast	T065	T065-MV4	T065-MV4-2017	2	2	2	recup	0	F(09)7(08)	189	128	6	17	6	24	telem	L018	F	adulte	2	2015	summer	72	94	96
MV5	2017	mast	T001	T001-MV5	T001-MV5-2017	2	3	3	recup	0	B(01)6(04)	21	104	5	26	NA	NA	telem	L130	F	adulte	2	2015	summer	75	77	76
MV4	2017	mast	T054	T054-MV4	T054-MV4-2017	2	3	2	recup*	0	A(02)6(02)	82	102	6	2	6	3	telem	J013	M	adulte	4	2013	summer	74	92	88
MV1	2018	non-mast	T041	T041-MV1	T041-MV1-2018	5	6	1	conserv	1	I(16)11(00)	84	60	NA	NA	NA	NA	NA	J048	M	adulte	5	2013	summer	90	95	93
MV1	2018	non-mast	T101	T101-MV1	T101-MV1-2018	2	3	1	conserv	1	E(04)6(01)	176	159	5	28	NA	NA	visuel	L009	M	adulte	3	2015	summer	96	101	97
MV1	2018	non-mast	T102	T102-MV1	T102-MV1-2018	2	2	1	conserv	1	D(13)9(14)	187	86	5	23	5	24	telem	K014	M	adulte	4	2014	spring	91	92	92
MV4	2018	non-mast	T060	T060-MV4	T060-MV4-2018	5	6	1	conserv	1	B(04)7(10)	104	130	5	8	5	30	visuel	J032	M	adulte	5	2013	summer	90	101	95	**conserv de deux ans avant
MV4	2018	non-mast	T079	T079-MV4	T079-MV4-2018	3	4	1	conserv	1	C(19)1(14)	139	14	6	2	6	10	telem	L096	M	adulte	3	2015	summer	95	99	97
MV4	2018	non-mast	T100	T100-MV4	T100-MV4-2018	2	3	1	conserv	1	B(06)4(16)	106	76	5	27	5	28	telem	L101	M	adulte	3	2015	summer	94	100	97
MV5	2018	non-mast	T025	T025-MV5	T025-MV5-2018	2	3	1	conserv	1	E(06)7(08)	86	128	NA	NA	NA	NA	NA	J045	F	adulte	5	2013	summer	84	89	87	supposition qu'elle a gardé son terrier entre 2017 et 2018. Elle a été trappée 4 fois en 2018 (le nombre de fois où elle est attrapée depuis 2014 est très bas chaque année), dont 3 fois au terrier même.
MV5	2018	non-mast	T026	T026-MV5	T026-MV5-2018	2	2	1	conserv	1	E(02)9(08)	82	168	5	28	5	29	telem	K005	M	adulte	4	2014	spring	90	97	92
MV1	2018	non-mast	T066	T066-MV1	T066-MV1-2018	3	4	2	conserv*	1	M(18)2(00)	2	240	5	22	5	23	telem	L145	M	adulte	2	2016	spring	94	100	96	*conservé car il s'est déplacé là en septembre 2017
MV1	2018	non-mast	T022	T022-MV1	T022-MV1-2018	5	6	2	conserv	1	I(02)07(03)	98	137	5	29	5	30	telem	L011	M	adulte	3	2015	summer	96	102	99
MV1	2018	non-mast	T054	T054-MV1	T054-MV1-2018	4	5	2	recup	0	E(01)9(01)	179	99	5	29	5	30	telem	L112	F	adulte	3	2015	summer	94	103	98
MV1	2018	non-mast	T055	T055-MV1	T055-MV1-2018	2	3	2	recup	0	L(09)2(06)	31	234	6	20	6	21	telem	N020	M	adulte	1	2017	summer	95	98	96
MV1	2018	non-mast	T060	T060-MV1	T060-MV1-2018	3	4	2	recup	0	K(13)2(08)	47	232	6	15	6	16	telem	N018	M	adulte	1	2017	summer	85	86	86
MV1	2018	non-mast	T061	T061-MV1	T061-MV1-2018	2	3	2	recup	0	N(12)13(00)	-12	20	6	20	6	21	telem	N091	F	adulte	1	2017	summer	92	96	94
MV1	2018	non-mast	T064	T064-MV1	T064-MV1-2018	3	4	2	conserv	1	C(15)3(08)	205	212	5	29	5	30	telem	K026	F	adulte	3	2015	summer	81	88	84	**conserv de deux ans avant
MV1	2018	non-mast	T069	T069-MV1	T069-MV1-2018	2	3	2	recup	0	N(15)3(12)	-15	208	6	20	6	21	telem	N057	F	adulte	1	2017	summer	84	87	86
MV1	2018	non-mast	T079	T079-MV1	T079-MV1-2018	2	3	2	recup	0	H(12)8(17)	108	103	6	15	6	16	telem	N058	M	adulte	1	2017	summer	84	90	87
MV1	2018	non-mast	T087	T087-MV1	T087-MV1-2018	2	3	2	recup	0	E(17)8(01)	163	119	5	23	5	24	telem	L007	M	adulte	3	2015	summer	89	94	92
MV1	2018	non-mast	T104	T104-MV1	T104-MV1-2018	1	2	1	nouveau	NA	B(16)7(13)	224	127	5	23	6	6	telem	N007	M	adulte	1	2017	summer	82	89	86
MV1	2018	non-mast	T105	T105-MV1	T105-MV1-2018	1	1	1	nouveau	NA	N(02)12(13)	-2	27	5	29	5	30	telem	L064	M	adulte	3	2015	summer	85	89	87
MV1	2018	non-mast	T106	T106-MV1	T106-MV1-2018	1	2	1	nouveau	NA	A(05)3(15)	255	205	6	15	6	16	telem	N056	M	adulte	1	2017	summer	86	91	88
MV1	2018	non-mast	T107	T107-MV1	T107-MV1-2018	1	1	1	nouveau	NA	A(19)11(01)	241	59	6	26	6	29	telem	N070	M	adulte	1	2017	summer	93	94	93
MV1	2018	non-mast	T108	T108-MV1	T108-MV1-2018	1	1	1	nouveau	NA	H(12)10(02)	108	78	7	8	NA	NA	telem	N114	M	juv	0	2018	spring	77	91	83
MV4	2018	non-mast	T036	T036-MV4	T036-MV4-2018	2	3	2	recup	0	G(10)14(00)	210	260	7	5	7	7	telem	N062	F	adulte	1	2017	summer	90	98	95
MV4	2018	non-mast	T055	T055-MV4	T055-MV4-2018	2	3	2	recup	0	A(15)12(05)	95	225	6	16	6	19	telem	N045	F	adulte	1	2017	summer	92	97	94
MV4	2018	non-mast	T061	T061-MV4	T061-MV4-2018	2	3	2	recup	0	H(07)3(03)	227	43	5	27	5	28	telem	K011	M	adulte	4	2014	spring	94	99	97
MV4	2018	non-mast	T071	T071-MV4	T071-MV4-2018	2	3	2	recup	0	A(07)1(03)	87	3	6	22	6	25	telem	N077	F	adulte	1	2017	summer	84	93	87
MV4	2018	non-mast	T082	T082-MV4	T082-MV4-2018	3	4	2	recup	0	I(03)14(03)	243	263	6	22	6	25	telem	N048	M	adulte	1	2017	summer	84	86	85
MV4	2018	non-mast	T109	T109-MV4	T109-MV4-2018	1	2	1	nouveau	NA	A(00)7(00)	80	120	5	27	6	10	telem	N002	F	adulte	1	2017	summer	87	99	90
MV4	2018	non-mast	T110	T110-MV4	T110-MV4-2018	1	1	1	nouveau	NA	G(01)12(09)	201	229	6	9	6	10	telem	N009	M	adulte	1	2017	summer	90	100	95
MV4	2018	non-mast	T111	T111-MV4	T111-MV4-2018	1	1	1	nouveau	NA	DD(19)13(05)	19	245	6	9	6	10	telem	N027	F	adulte	1	2017	summer	81	87	84
MV4	2018	non-mast	T112	T112-MV4	T112-MV4-2018	1	2	2	nouveau	NA	A(14)4(01)	94	61	6	9	6	10	telem	N021	F	adulte	1	2017	summer	78	86	83
MV4	2018	non-mast	T113	T113-MV4	T113-MV4-2018	1	1	1	nouveau	NA	B(01)11(00)	101	200	6	16	6	19	telem	N014	M	adulte	1	2017	summer	82	85	84
MV4	2018	non-mast	T114	T114-MV4	T114-MV4-2018	1	1	1	nouveau	NA	J(02)9(03)	262	163	6	22	6	25	telem	N049	F	adulte	1	2017	summer	86	91	89
MV4	2018	non-mast	T115	T115-MV4	T115-MV4-2018	1	1	1	nouveau	NA	BB(14)4(06)	54	66	6	22	6	25	telem	N081	M	juv	0	2018	spring	72	90	85
MV5	2018	non-mast	T004	T004-MV5	T004-MV5-2018	3	4	2	recup	0	D(00)7(01)	60	121	6	10	6	12	telem	N004	M	adulte	1	2017	summer	90	97	94
MV5	2018	non-mast	T031	T031-MV5	T031-MV5-2018	1	1	1	nouveau	NA	A(-15)7(15)	-15	135	5	22	5	24	telem	L021	M	adulte	3	2015	summer	96	101	98
MV5	2018	non-mast	T032	T032-MV5	T032-MV5-2018	1	2	1	nouveau	NA	D(00)9(16)	60	176	5	22	5	24	telem	L003	F	adulte	3	2015	summer	92	102	96
MV5	2018	non-mast	T033	T033-MV5	T033-MV5-2018	1	1	1	nouveau	NA	D(11)8(10)	71	150	5	28	5	29	telem	N005	F	adulte	1	2017	summer	89	101	95
MV5	2018	non-mast	T034	T034-MV5	T034-MV5-2018	1	2	1	nouveau	NA	I(02)7(02)	162	122	6	20	6	21	telem	N053	M	adulte	1	2017	summer	82	88	85
MV5	2018	non-mast	T035	T035-MV5	T035-MV5-2018	1	1	1	nouveau	NA	E(16)10(07)	96	187	7	7	7	8	telem	N066	F	juv	0	2018	spring	57	84	76
MV4	2018	non-mast	T048	T048-MV4	T048-MV4-2018	3	4	3	recup	0	E(10)02(09)	170	29	5	18	6	25	telem	N061	F	adulte	1	2017	summer	83	89	86
MV1	2018	non-mast	T008	T008-MV1	T008-MV1-2018	4	4	3	recup	0	B(03)5(17)	237	163	6	15	6	16	telem	N019	F	adulte	1	2017	summer	74	79	78
MV1	2018	non-mast	T010	T010-MV1	T010-MV1-2018	6	7	4	recup	0	J(08)2(15)	72	225	6	6	6	16	telem	J151	M	adulte	5	2013	summer	92	99	95
MV1	2018	non-mast	T013	T013-MV1	T013-MV1-2018	4	4	3	recup	0	I(02)10(07)	98	73	5	22	5	24	telem	J019	F	adulte	5	2013	summer	84	91	86
MV1	2018	non-mast	T023	T023-MV1	T023-MV1-2018	4	5	3	recup	0	L(17)10(19)	23	61	6	20	6	21	telem	N073	M	adulte	1	2017	summer	96	103	99
MV1	2018	non-mast	T029	T029-MV1	T029-MV1-2018	3	4	3	recup	0	N(10)01(13)	-10	247	5	22	5	23	telem	L012	F	adulte	3	2015	summer	90	102	94
MV1	2018	non-mast	T030	T030-MV1	T030-MV1-2018	5	5	2	conserv	1	B(04)4(08)	236	192	5	23	6	6	telem	J004	F	adulte	5	2013	summer	88	94	91
MV1	2018	non-mast	T044	T044-MV1	T044-MV1-2018	3	3	3	recup	0	G(15)11(08)	125	52	5	29	5	30	telem	N041	F	adulte	1	2017	summer	83	87	86
MV1	2018	non-mast	T045	T045-MV1	T045-MV1-2018	2	3	3	recup	0	A(08)8(02)	252	118	5	29	5	30	telem	L152	M	adulte	2	2016	spring	83	91	86
MV1	2018	non-mast	T047	T047-MV1	T047-MV1-2018	4	4	3	recup	0	E(04)4(03)	176	197	6	6	6	9	telem	N008	M	adulte	1	2017	summer	93	96	95
MV1	2018	non-mast	T048	T048-MV1	T048-MV1-2018	3	4	3	recup	0	H(00)10(09)	120	71	5	29	5	30	telem	N042	F	adulte	1	2017	summer	91	98	94
MV1	2018	non-mast	T051	T051-MV1	T051-MV1-2018	4	5	4	recup	0	G(12)7(12)	128	128	6	15	6	16	telem	N040	M	adulte	1	2017	summer	84	89	86
MV1	2018	non-mast	T065	T065-MV1	T065-MV1-2018	2	2	2	recup	0	K(02)10(01)	58	79	5	29	5	30	telem	M026	M	adulte	1	2017	summer	87	92	90
MV1	2018	non-mast	T083	T083-MV1	T083-MV1-2018	2	2	2	recup	0	I(12)7(00)	88	140	6	20	6	21	telem	N039	F	adulte	1	2017	summer	78	86	81
MV1	2018	non-mast	T095	T095-MV1	T095-MV1-2018	2	2	2	recup	0	F(08)3(00)	152	220	6	26	6	29	telem	N071	M	juv	0	2018	spring	70	87	83
MV4	2018	non-mast	T006	T006-MV4	T006-MV4-2018	5	5	3	recup	0	H(12)5(10)	232	90	5	27	5	28	telem	L054	F	adulte	3	2015	summer	86	91	89
MV4	2018	non-mast	T012	T012-MV4	T012-MV4-2018	2	2	2	recup	0	D(13)9(05)	153	165	7	5	7	7	telem	N023	M	adulte	1	2017	summer	76	80	78
MV4	2018	non-mast	T021	T021-MV4	T021-MV4-2018	3	4	3	recup	0	C(19)5(04)	139	84	6	16	6	19	telem	N065	M	adulte	1	2017	summer	86	95	88
MV4	2018	non-mast	T024	T024-MV4	T024-MV4-2018	5	6	3	recup	0	H(01)12(19)	221	239	6	9	6	10	telem	N015	M	adulte	1	2017	summer	86	93	89
MV4	2018	non-mast	T029	T029-MV4	T029-MV4-2018	6	7	4	recup	0	H(00)07(07)	220	127	5	27	5	28	telem	N001	M	adulte	1	2017	summer	86	93	88
MV4	2018	non-mast	T042	T042-MV4	T042-MV4-2018	4	4	4	recup	0	C(16)6(12)	136	112	7	5	7	7	telem	N079	M	adulte	1	2017	summer	87	100	95
MV4	2018	non-mast	T051	T051-MV4	T051-MV4-2018	4	5	5	recup	0	I(02)9(00)	242	160	7	5	7	7	telem	N098	M	adulte	1	2017	summer	88	94	90
MV4	2018	non-mast	T054	T054-MV4	T054-MV4-2018	3	3	2	recup	0	A(02)6(02)	82	102	6	22	6	25	telem	N076	F	juv	0	2018	spring	80	95	89
MV4	2018	non-mast	T064	T064-MV4	T064-MV4-2018	3	3	3	recup	0	E(05)3(16)	166	56	7	7	7	7	telem	N097	F	adulte	1	2017	summer	89	91	90
MV4	2018	non-mast	T077	T077-MV4	T077-MV4-2018	2	2	2	recup	0	C(10)4(08)	130	68	6	16	6	19	telem	N082	M	juv	0	2018	spring	83	91	86
MV4	2018	non-mast	T105	T105-MV4	T105-MV4-2018	2	2	2	recup	0	E(00)13(00)	160	240	6	2	6	6	telem	N016	F	juv	0	2018	spring	72	87	78
MV5	2018	non-mast	T003	T003-MV5	T003-MV5-2018	4	4	2	recup	0	H(10)5(16)	150	96	6	28	6	29	telem	L090	M	adulte	3	2015	summer	98	101	99
MV5	2018	non-mast	T019	T019-MV5	T019-MV5-2018	3	3	2	recup	0	F(04)6(06)	104	106	7	7	7	8	telem	N085	M	juv	0	2018	spring	77	88	83
MV1	2019	mast	T104	T104-MV1	T104-MV1-2019	2	2	1	conserv	1	B(16)7(13)	224	127	5	31	6	2	telem	N007	M	adulte	2	2017	summer	80	94	88
MV1	2019	mast	T106	T106-MV1	T106-MV1-2019	2	2	1	conserv	1	A(05)3(15)	255	205	6	7	6	8	telem	N056	M	adulte	2	2017	summer	85	93	89
MV4	2019	mast	T109	T109-MV4	T109-MV4-2019	2	2	1	conserv	1	A(00)7(00)	80	120	6	6	6	7	telem	N002	F	adulte	2	2017	summer	77	97	87
MV5	2019	mast	T032	T032-MV5	T032-MV5-2019	2	2	1	conserv	1	D(00)9(16)	60	176	6	12	6	14	telem	L003	F	adulte	4	2015	summer	91	107	97
MV5	2019	mast	T034	T034-MV5	T034-MV5-2019	2	2	1	conserv	1	I(02)7(02)	162	122	6	4	6	5	telem	N053	M	adulte	2	2017	summer	78	91	84
MV1	2019	mast	T041	T041-MV1	T041-MV1-2019	6	6	1	conserv	1	I(16)11(00)	84	60	5	31	6	2	telem	J048	M	adulte	6	2013	summer	88	96	91
MV1	2019	mast	T066	T066-MV1	T066-MV1-2019	4	4	2	conserv	1	M(18)2(00)	2	240	6	7	6	8	telem	L145	M	adulte	3	2016	spring	90	105	98
MV1	2019	mast	T101	T101-MV1	T101-MV1-2019	3	3	1	conserv	1	E(04)6(01)	176	159	5	26	5	27	telem	L009	M	adulte	4	2015	summer	100	104	102
MV1	2019	mast	T109	T109-MV1	T109-MV1-2019	1	1	1	nouveau	NA	J(11)01(-04)	69	264	6	7	6	8	telem	N095	F	adulte	2	2017	summer	80	96	88
MV4	2019	mast	T060	T060-MV4	T060-MV4-2019	6	6	1	conserv	1	B(04)7(10)	104	130	6	12	6	14	telem	J032	M	adulte	6	2013	summer	95	99	97
MV4	2019	mast	T079	T079-MV4	T079-MV4-2019	4	4	1	conserv	1	C(19)1(14)	139	14	6	12	6	14	telem	L096	M	adulte	4	2015	summer	92	103	97
MV4	2019	mast	T100	T100-MV4	T100-MV4-2019	3	3	1	conserv	1	B(06)4(16)	106	76	5	31	6	3	telem	L101	M	adulte	4	2015	summer	90	98	95
MV4	2019	mast	T116	T116-MV4	T116-MV4-2019	1	1	1	nouveau	NA	C(04)1(-25)	124	-25	6	18	6	20	telem	N017	F	adulte	1	2018	spring	62	85	76
MV4	2019	mast	T117	T117-MV4	T117-MV4-2019	1	1	1	nouveau	NA	CC(04)2(00)	24	20	6	21	6	22	telem	N120	M	adulte	2	2017	summer	73	89	79
MV4	2019	mast	T118	T118-MV4	T118-MV4-2019	1	1	1	nouveau	NA	BB(10)2(04)	50	24	6	21	6	22	telem	N078	M	adulte	2	2017	summer	82	99	93
MV4	2019	mast	T119	T119-MV4	T119-MV4-2019	1	1	1	nouveau	NA	BB(17)1(-12)	57	-12	6	21	6	22	telem	P014	F	adulte	1	2018	spring	74	93	83
MV5	2019	mast	T025	T025-MV5	T025-MV5-2019	3	3	1	conserv	1	E(06)7(08)	86	128	6	12	6	14	telem	J045	F	adulte	6	2013	summer	85	108	94
MV5	2019	mast	T036	T036-MV5	T036-MV5-2019	1	1	1	nouveau	NA	G(02)06(17)	122	117	5	23	5	25	telem	N087	M	adulte	1	2018	spring	68	88	79
MV5	2019	mast	T037	T037-MV5	T037-MV5-2019	1	1	1	nouveau	NA	H(16)08(17)	156	157	5	29	5	30	telem	N033	M	adulte	2	2017	summer	88	93	91
MV5	2019	mast	T038	T038-MV5	T038-MV5-2019	1	1	1	nouveau	NA	G(12)01(-25)	132	-25	6	5	6	17	telem	P002	F	adulte	1	2018	spring	64	99	84
MV5	2019	mast	T039	T039-MV5	T039-MV5-2019	1	1	1	nouveau	NA	C(05)3(00)	45	40	6	17	6	19	telem	N124	F	adulte	1	2018	spring	55	96	79
MV5	2019	mast	T040	T040-MV5	T040-MV5-2019	1	1	1	nouveau	NA	C(03)5(15)	43	95	6	17	6	19	telem	N121	F	adulte	1	2018	spring	82	101	92
MV5	2019	mast	T041	T041-MV5	T041-MV5-2019	1	1	1	nouveau	NA	A(-04)7(01)	-4	121	6	17	6	19	telem	P008	M	adulte	1	2018	spring	89	99	94
MV5	2019	mast	T042	T042-MV5	T042-MV5-2019	1	1	1	nouveau	NA	D(17)10(01)	77	181	6	17	6	19	telem	N067	M	adulte	2	2017	summer	92	113	102
MV4	2019	mast	T075	T075-MV4	T075-MV4-2019	1	1	1	nouveau*	NA	F(17)9(19)	197	179	6	21	6	22	telem	L043	F	adulte	4	2015	summer	85	108	93	*T075 est nouveau en 2016, mais aucun tamia associé avant 2019.
MV4	2019	mast	T085	T085-MV4	T085-MV4-2019	1	1	1	nouveau*	NA	A(17)1(-11)	97	-11	6	18	6	20	telem	J148	M	adulte	6	2013	summer	88	101	97	*T085 est nouveau en 2016, mais aucun tamia associé avant 2019.
MV5	2019	mast	T011	T011-MV5	T011-MV5-2019	1	1	1	nouveau*	NA	F(01)10(02)	101	182	6	4	6	5	telem	P003	F	adulte	1	2018	spring	81	100	90	*T011 est nouveau en 2016, mais aucun tamia associé avant 2019.
MV5	2019	mast	T030	T030-MV5	T030-MV5-2019	1	1	1	nouveau*	NA	J(50)6(00)	230	100	5	29	5	30	telem	P001	M	adulte	1	2018	spring	74	100	87	*nouveau en 2017, mais aucun tamia associé avant 2019
MV1	2019	mast	T005	T005-MV1	T005-MV1-2019	4	4	4	recup	0	B(16)1(10)	224	250	5	26	5	27	telem	N072	F	adulte	2	2017	summer	72	103	89
MV1	2019	mast	T010	T010-MV1	T010-MV1-2019	7	7	4	conserv	1	J(08)2(15)	72	225	5	31	6	2	telem	J151	M	adulte	6	2013	summer	87	100	93
MV1	2019	mast	T015	T015-MV1	T015-MV1-2019	4	4	3	recup	0	H(14)13(09)	106	11	6	13	6	14	telem	P005	M	adulte	1	2018	spring	85	102	93
MV1	2019	mast	T017	T017-MV1	T017-MV1-2019	6	6	2	recup	0	A(03)2(09)	257	231	NA	NA	NA	NA	visuel	P029	M	adulte	1	2018	spring	88	93	92
MV1	2019	mast	T020	T020-MV1	T020-MV1-2019	5	5	3	recup	0	G(13)4(03)	127	197	6	13	6	14	telem	N105	M	adulte	1	2018	spring	59	91	78
MV1	2019	mast	T022	T022-MV1	T022-MV1-2019	6	6	2	conserv	1	I(02)07(03)	98	137	5	31	NA	NA	telem	L011	M	adulte	4	2015	summer	93	107	99
MV1	2019	mast	T023	T023-MV1	T023-MV1-2019	5	5	3	conserv	1	L(17)10(19)	23	61	5	26	5	27	telem	N073	M	adulte	2	2017	summer	78	113	88
MV1	2019	mast	T029	T029-MV1	T029-MV1-2019	4	4	3	conserv	1	N(10)01(13)	-10	247	6	13	6	14	telem	L012	F	adulte	4	2015	summer	84	105	90
MV1	2019	mast	T031	T031-MV1	T031-MV1-2019	2	2	2	recup	0	I(04)1(-06)	96	266	6	13	6	14	telem	N059	F	adulte	2	2017	summer	82	97	89
MV1	2019	mast	T045	T045-MV1	T045-MV1-2019	3	3	3	recup	0	A(08)8(02)	252	118	6	21	6	22	telem	N019	F	adulte	2	2017	summer	74	82	78
MV1	2019	mast	T048	T048-MV1	T048-MV1-2019	4	4	3	conserv	1	H(00)10(09)	120	71	6	7	6	8	telem	N042	F	adulte	2	2017	summer	87	110	96
MV1	2019	mast	T051	T051-MV1	T051-MV1-2019	5	5	4	recup	0	G(12)7(12)	128	128	5	26	NA	NA	telem	N116	M	adulte	1	2018	spring	72	92	80
MV1	2019	mast	T054	T054-MV1	T054-MV1-2019	5	5	2	conserv	1	E(01)9(01)	179	99	6	13	6	14	telem	L112	F	adulte	4	2015	summer	88	113	94
MV1	2019	mast	T055	T055-MV1	T055-MV1-2019	3	3	2	conserv	1	L(09)2(06)	31	234	6	7	6	8	telem	N020	M	adulte	2	2017	summer	92	113	98
MV1	2019	mast	T060	T060-MV1	T060-MV1-2019	4	4	2	conserv	1	K(13)2(08)	47	232	5	31	6	2	telem	N018	M	adulte	2	2017	summer	80	95	88
MV1	2019	mast	T061	T061-MV1	T061-MV1-2019	3	3	2	conserv	1	N(12)13(00)	-12	20	6	13	6	14	telem	N091	F	adulte	2	2017	summer	80	115	93
MV1	2019	mast	T064	T064-MV1	T064-MV1-2019	4	4	2	recup	0	C(15)3(08)	205	212	5	31	6	2	telem	N071	M	adulte	1	2018	spring	75	93	89
MV1	2019	mast	T069	T069-MV1	T069-MV1-2019	3	3	2	conserv	1	N(15)3(12)	-15	208	6	7	6	8	telem	N057	F	adulte	2	2017	summer	75	102	84
MV1	2019	mast	T079	T079-MV1	T079-MV1-2019	3	3	2	conserv	1	H(12)8(17)	108	103	6	7	6	8	telem	N058	M	adulte	2	2017	summer	79	97	87
MV1	2019	mast	T087	T087-MV1	T087-MV1-2019	3	3	2	conserv	1	E(17)8(01)	163	119	5	31	6	2	telem	L007	M	adulte	4	2015	summer	88	98	92
MV1	2019	mast	T096	T096-MV1	T096-MV1-2019	2	2	2	recup	0	J(10)2(01)	70	239	5	26	5	27	telem	N038	F	adulte	2	2017	summer	68	97	85
MV4	2019	mast	T021	T021-MV4	T021-MV4-2019	4	4	3	conserv	1	C(19)5(04)	139	84	6	12	6	14	telem	N065	M	adulte	2	2017	summer	76	88	82
MV4	2019	mast	T024	T024-MV4	T024-MV4-2019	6	6	3	conserv	1	H(01)12(19)	221	239	6	12	6	14	telem	N015	M	adulte	2	2017	summer	79	94	88
MV4	2019	mast	T026	T026-MV4	T026-MV4-2019	4	4	3	recup	0	I(16)12(08)	256	228	6	12	6	14	telem	P007	M	adulte	1	2018	spring	87	99	92
MV4	2019	mast	T028	T028-MV4	T028-MV4-2019	3	3	3	recup	0	J(19)10(10)	279	190	6	18	6	20	telem	L121	M	adulte	4	2015	summer	91	102	98	coord. non-vérifiées - terrier hors-grille
MV4	2019	mast	T029	T029-MV4	T029-MV4-2019	7	7	4	conserv	1	H(00)07(07)	220	127	6	6	6	7	telem	N001	M	adulte	2	2017	summer	76	98	88
MV4	2019	mast	T031	T031-MV4	T031-MV4-2019	5	5	3	recup	0	DD(15)10(13)	15	193	NA	NA	NA	NA	telem	P016	F	adulte	1	2018	spring	77	116	93
MV4	2019	mast	T036	T036-MV4	T036-MV4-2019	3	3	2	conserv	1	G(10)14(00)	210	260	5	31	6	3	telem	N062	F	adulte	2	2017	summer	83	97	89
MV4	2019	mast	T048	T048-MV4	T048-MV4-2019	4	4	3	conserv	1	E(10)02(09)	170	29	6	12	6	14	telem	N061	F	adulte	1	2018	spring	73	91	84
MV4	2019	mast	T051	T051-MV4	T051-MV4-2019	5	5	5	recup	0	I(02)9(00)	242	160	6	7	6	12	telem	N049	F	adulte	2	2017	summer	69	99	88
MV4	2019	mast	T055	T055-MV4	T055-MV4-2019	3	3	2	conserv	1	A(15)12(05)	95	225	6	12	6	14	telem	N045	F	adulte	2	2017	summer	87	99	93
MV4	2019	mast	T061	T061-MV4	T061-MV4-2019	3	3	2	conserv	1	H(07)3(03)	227	43	5	31	6	3	telem	K011	M	adulte	5	2014	spring	88	104	96
MV4	2019	mast	T062	T062-MV4	T062-MV4-2019	2	2	2	recup	0	G(10)8(16)	210	156	6	6	6	7	telem	N046	F	adulte	2	2017	summer	72	98	90
MV4	2019	mast	T070	T070-MV4	T070-MV4-2019	2	2	2	recup	0	E(00)14(09)	160	269	6	12	6	14	telem	N032	F	adulte	2	2017	summer	81	90	85
MV4	2019	mast	T071	T071-MV4	T071-MV4-2019	3	3	2	conserv	1	A(07)1(03)	87	3	5	24	5	25	telem	N077	F	adulte	2	2017	summer	77	93	85
MV4	2019	mast	T078	T078-MV4	T078-MV4-2019	2	2	2	recup	0	B(07)3(03)	107	43	6	18	6	20	telem	N100	M	adulte	2	2017	summer	83	94	90
MV4	2019	mast	T082	T082-MV4	T082-MV4-2019	4	4	2	conserv	1	I(03)14(03)	243	263	6	6	6	7	telem	N048	M	adulte	2	2017	summer	80	89	85
MV4	2019	mast	T112	T112-MV4	T112-MV4-2019	2	2	2	recup	0	A(14)4(01)	94	61	5	24	5	25	telem	N082	M	adulte	1	2018	spring	59	97	87
MV5	2019	mast	T001	T001-MV5	T001-MV5-2019	3	3	3	recup	0	B(01)6(04)	21	104	6	22	6	24	telem	N128	F	adulte	2	2017	summer	86	100	92
MV5	2019	mast	T004	T004-MV5	T004-MV5-2019	4	4	2	conserv	1	D(00)7(01)	60	121	5	29	5	30	telem	N004	M	adulte	2	2017	summer	89	99	92
MV5	2019	mast	T008	T008-MV5	T008-MV5-2019	3	3	3	recup	0	B(10)7(10)	30	130	6	22	6	24	telem	P006	M	adulte	1	2018	spring	78	91	84
MV5	2019	mast	T009	T009-MV5	T009-MV5-2019	2	2	2	recup	0	A(08)9(16)	8	176	6	12	6	14	telem	K007	F	adulte	5	2014	spring	87	97	91
MV5	2019	mast	T015	T015-MV5	T015-MV5-2019	3	3	2	recup	0	C(00)08(16)	40	156	6	17	6	19	telem	N013	F	adulte	2	2017	summer	81	101	93
MV5	2019	mast	T020	T020-MV5	T020-MV5-2019	2	2	2	recup	0	G(19)7(18)	139	138	6	12	6	14	telem	N103	M	adulte	2	2017	summer	76	92	87
MV5	2019	mast	T029	T029-MV5	T029-MV5-2019	2	2	2	recup	0	H(14)4(19)	154	79	5	23	5	25	telem	N052	F	adulte	2	2017	summer	72	87	79
