# Supplementary material for: Environmental and individual determinants of burrow-site microhabitat selection, occupancy, and fidelity in eastern chipmunks living in a pulsed-resource ecosystem
Source: PeerJ. 2023 Mar 23;11:e15110. doi: 10.7717/peerj.15110 (PMC10040179; doi:10.7717/peerj.15110)
Supplement: Supplemental Information 10 [file peerj-11-15110-s010.zip › Data and code/burrows2019.csv]

pair	status	burrow	site	burrow.site	use	mean_canopy	mean_green	mean_rocks	mean_wood	logs	refuges	slope	openness	height	nbr_p	nbr_m	nbr_g	nbr_p_m	dhp_g	dhp_seedprod	gros_BE	gros_SM	gros_RM	p_m_BE	visual_tl	visual_ctl
1	B	T001	MV1	T001-MV1	1	92.50	35.00	20.00	10.00	5	19	26	1	0.5	119	27	18	146	25.895	27.1088888888889	4	5	0	93	20.00	0.00
2	B	T001	MV5	T001-MV5	1	65.00	52.50	2.50	10.00	6	9	16	2	0.5	89	15	31	104	23.79	23.9444444444444	1	7	10	55	5.00	2.50
3	B	T002	MV4	T002-MV4	1	85.00	63.33	15.00	10.00	3	8	16	3	0.5	115	10	28	125	22.1603571428571	25.3694444444444	15	4	0	109	10.00	0.00
4	B	T002	MV5	T002-MV5	1	81.50	27.50	15.00	10.00	6	11	20	1	1	69	11	16	80	28.580625	22.97	2	4	0	55	2.50	0.00
5	B	T003	MV1	T003-MV1	1	80.00	27.50	2.50	30.00	12	7	7	0	1	63	23	18	86	27.6311111111111	27.6885714285714	6	8	0	40	16.67	0.00
6	B	T003	MV5	T003-MV5	1	67.50	10.00	5.00	15.00	7	4	27	1	1	74	10	38	84	21.7831578947368	25.0392307692308	4	7	2	62	2.50	0.00
7	B	T004	MV4	T004-MV4	1	80.00	32.50	10.00	5.00	3	11	10	1	1	82	6	13	88	22.6346153846154	22.3836363636364	8	3	0	55	2.5	2.50
8	B	T004	MV5	T004-MV5	1	75.00	33.33	5.00	10.00	7	8	15	1	0.5	92	9	22	101	26.7068181818182	27.9035714285714	4	2	8	85	9.00	0.00
9	B	T005	MV5	T005-MV5	1	63.33	32.50	2.50	40.00	13	9	12	0	1.5	30	14	35	44	22.0082857142857	22.0869230769231	3	3	7	27	17.50	7.50
10	B	T006	MV1	T006-MV1	1	57.50	46.67	5.00	25.00	5	9	14	3	1	121	5	20	126	26.613	23.3764285714286	6	8	0	97	2.50	10.00
11	B	T006	MV4	T006-MV4	1	87.50	51.67	10.00	10.00	8	10	23	2	0.5	120	5	16	125	28.674375	31.3066666666667	3	6	0	66	2.50	20.00
12	B	T007	MV5	T007-MV5	1	75.00	35.00	7.00	25.00	5	13	16	2	1	50	13	37	63	20.6818918918919	20.1136363636364	6	7	10	39	12.50	2.50
13	B	T008	MV5	T008-MV5	1	80.00	40.00	2.50	20.00	6	8	14	1	1	50	20	28	70	23.6271428571429	22.6983333333333	3	3	6	41	12.00	3.50
14	B	T009	MV5	T009-MV5	1	52.50	22.50	2.50	22.50	11	7	20	2	1.5	95	10	30	105	21.1596666666667	20.364	16	7	2	79	11.67	2.50
15	B	T010	MV1	T010-MV1	1	80.00	85.00	17.50	15.00	3	12	10	4	0.5	122	10	19	132	26.8715789473684	23.5657142857143	10	4	0	44	6.67	0.00
16	B	T010	MV5	T010-MV5	1	52.50	30.00	5.00	30.00	11	11	11	2	1	104	18	26	122	20.3061538461538	23.535	7	1	0	73	3.33	2.50
17	B	T011	MV4	T011-MV4	1	57.50	45.00	2.50	15.00	6	6	14	2	2	55	12	17	67	25.5494117647059	28.3191666666667	4	8	0	52	33.33	2.50
18	B	T011	MV5	T011-MV5	1	55.00	63.33	10.00	7.00	7	18	25	2	2	82	11	30	93	23.2493333333333	26.1391666666667	8	2	2	64	2.50	0.00
19	B	T012	MV5	T012-MV5	1	82.50	25.00	5.00	15.00	7	8	22	1	0.5	61	14	39	75	20.1948717948718	20.2217857142857	5	6	17	28	10.00	2.50
20	B	T013	MV5	T013-MV5	1	80.00	40.00	2.50	15.00	6	9	17	2	2	113	8	17	121	29.8123529411765	24.348	10	0	0	71	5.83	0.00
21	B	T014	MV5	T014-MV5	1	85.00	45.00	15.00	15.00	8	12	21	1	1	67	4	28	71	23.8053571428571	22.4892857142857	9	5	0	58	5.00	4.17
22	B	T015	MV4	T015-MV4	1	52.50	62.50	2.50	30.00	11	5	24	3	0.5	96	15	22	111	24.0772727272727	24.3658823529412	11	6	0	78	16.67	1.67
23	B	T015	MV5	T015-MV5	1	62.50	55.00	0.00	30.00	12	5	14	2	0.5	84	15	28	99	25.3557142857143	25.62	8	7	0	70	7.50	7.50
24	B	T016	MV5	T016-MV5	1	60.00	72.50	10.00	10.00	8	5	11	2	1	118	9	27	127	21.5511111111111	21.0158333333333	19	1	4	101	10.00	0.00
25	B	T017	MV1	T017-MV1	1	87.50	32.50	15.00	5.00	3	9	21	2	0.5	148	19	18	167	26.3977777777778	26.1775	3	8	1	70	8.75	0.00
26	B	T017	MV5	T017-MV5	1	65.67	50.00	0.00	22.67	20	5	18	2	0.5	51	16	43	67	19.7781395348837	21.3025	0	3	9	15	5.00	2.50
27	B	T018	MV1	T018-MV1	1	85.00	62.50	10.00	10.00	8	4	13	2	1	90	12	20	102	25.913	24.638	1	14	0	56	4.17	0.00
28	B	T018	MV4	T018-MV4	1	85.00	85.00	30.00	5.00	3	33	16	2	2	76	7	13	83	26.2861538461538	28.235	0	5	1	23	3.33	0.00
29	B	T019	MV5	T019-MV5	1	77.50	35.00	2.50	15.00	25	11	9	0	1	47	10	34	57	21.1752941176471	20.731	3	6	1	34	6.67	5.00
30	B	T020	MV1	T020-MV1	1	75.00	80.00	7.50	10.00	2	8	7	3	1.5	241	3	12	244	30.6108333333333	33.90875	0	8	0	51	5.00	2.50
31	B	T020	MV5	T020-MV5	1	80.00	47.50	20.00	10.00	6	16	1	1	1	50	6	25	56	23.8684	24.7084615384615	3	8	2	37	8.75	2.50
32	B	T021	MV4	T021-MV4	1	72.50	60.00	10.00	10.00	9	7	15	1	0.5	56	14	19	70	21.5752631578947	25.1828571428571	2	5	0	42	35.00	0.00
33	B	T022	MV5	T022-MV5	1	40.00	70.00	25.00	15.00	10	20	22	1	0.5	87	10	11	97	25.5563636363636	27.2355555555556	6	2	1	56	3.33	0.00
34	B	T023	MV1	T023-MV1	1	80.00	17.50	5.00	25.00	10	6	24	4	0.5	55	34	15	89	26.9626666666667	27.858	1	9	0	62	3.33	0.00
35	B	T023	MV5	T023-MV5	1	62.50	38.75	2.50	10.00	5	10	20	2	1.5	83	9	24	92	22.99875	25.685	7	6	0	85	4.17	0.00
36	B	T025	MV1	T025-MV1	1	86.00	42.50	25.00	7.00	3	6	7	2	0.5	73	16	16	89	25.74875	26.473	0	10	0	56	4.17	0.00
37	B	T025	MV5	T025-MV5	1	85.00	35.00	5.00	35.00	14	6	11	2	1	84	17	25	101	24.1708	24.1263636363636	7	4	0	85	5.00	2.50
38	B	T026	MV4	T026-MV4	1	75.00	75.00	2.50	5.00	4	6	19	2	1	74	6	10	80	26.467	26.467	6	4	0	58	11.67	0.00
39	B	T026	MV5	T026-MV5	1	60.00	80.00	7.00	35.00	15	20	17	4	0.5	237	9	10	246	24.153	23.22	3	0	1	164	5.83	0.00
40	B	T027	MV4	T027-MV4	1	72.50	20.00	15.00	20.00	8	13	22	1	0.5	46	19	26	65	20.8776923076923	17.7416666666667	10	8	0	56	36.67	0.00
41	B	T027	MV5	T027-MV5	1	80.00	17.50	2.50	35.00	6	13	15	1	1	62	22	22	84	23.9063636363636	25.1207142857143	4	5	5	65	6.25	0.00
42	B	T028	MV5	T028-MV5	1	51.67	17.50	2.50	15.00	12	2	9	3	1	92	39	52	131	15.5792307692308	15.5477142857143	5	2	28	71	2.50	0.00
43	B	T029	MV4	T029-MV4	1	90.00	30.00	27.50	20.00	5	36	19	1	0.5	85	7	20	92	26.5945	28.409	4	6	0	70	10.00	10.00
44	B	T029	MV5	T029-MV5	1	72.50	7.50	2.50	25.00	6	9	11	1	1	71	33	35	104	23.0077142857143	21.8908333333333	4	4	4	65	6.25	2.50
45	B	T030	MV1	T030-MV1	1	90.00	40.00	10.00	10.00	5	7	17	1	0.5	111	26	24	137	22.7629166666667	21.731	8	8	4	92	5.00	0.00
46	B	T030	MV5	T030-MV5	1	80.00	40.00	2.50	12.50	6	2	15	1	1	113	7	28	120	20.9964285714286	23.5366666666667	0	7	2	19	2.50	0.00
47	B	T031	MV1	T031-MV1	1	77.50	43.33	15.00	10.00	3	11	28	3	0.5	99	7	20	106	25.2765	25.2728571428571	13	0	1	52	12.50	0.00
48	B	T031	MV4	T031-MV4	1	75.00	27.50	5.00	7.00	3	5	31	1	2	43	9	23	52	21.9686956521739	21.18	7	10	0	42	20.00	0.00
49	B	T031	MV5	T031-MV5	1	80.00	61.67	2.50	15.00	5	13	16	3	0.5	143	8	19	151	24.5126315789474	23.5684615384615	8	2	3	116	21.67	2.50
50	B	T032	MV5	T032-MV5	1	82.50	57.50	1.00	15.00	14	14	9	1	1	72	5	25	77	24.274	26.3438888888889	4	10	4	60	13.00	2.50
51	B	T033	MV1	T033-MV1	1	82.50	37.50	20.00	20.00	12	13	18	2	0.5	73	17	30	90	21.962	22.2915384615385	7	6	0	57	5.63	0.00
52	B	T033	MV5	T033-MV5	1	75.00	25.00	1.00	5.00	12	16	11	3	1.5	80	11	15	91	30.78	26.22	5	3	0	44	8.75	1.25
53	B	T034	MV5	T034-MV5	1	87.50	32.50	30.00	5.00	15	26	20	3	1.5	83	6	14	89	28.0107142857143	31.5816666666667	4	2	0	65	8.33	2.50
54	B	T035	MV5	T035-MV5	1	67.50	40.00	15.00	8.00	4	23	20	3	1	71	13	22	84	26.1263636363636	26.364	3	0	2	37	2.50	0.00
55	B	T036	MV1	T036-MV1	1	72.50	45.00	5.00	21.67	12	14	17	2	1.5	76	26	13	102	23.7184615384615	25.585	1	9	0	15	2.5	2.50
56	B	T037	MV1	T037-MV1	1	75.00	40.00	5.00	10.00	7	10	28	2	0.5	126	20	20	146	22.5695	23.8017647058824	3	14	0	57	5.00	4.17
57	B	T038	MV1	T038-MV1	1	75.00	30.00	10.00	17.50	14	6	4	4	1	81	32	17	113	27.1911764705882	25.5785714285714	6	8	0	81	13.33	0.00
58	B	T041	MV4	T041-MV4	1	75.00	45.00	5.00	15.00	10	15	12	1	2	34	3	24	37	25.89875	23.8025	6	10	0	34	30.00	6.67
59	B	T042	MV4	T042-MV4	1	80.00	52.50	10.00	5.00	3	7	5	2	2	88	4	25	92	19.7096	27.07	3	3	0	64	60.00	0.00
60	B	T044	MV1	T044-MV1	1	70.00	35.00	5.00	17.50	5	4	6	1	0.5	87	9	23	96	25.3713043478261	23.6655555555556	8	10	0	48	20.00	2.50
61	B	T044	MV4	T044-MV4	1	87.50	27.50	2.50	10.00	6	6	22	1	0.5	110	15	22	125	21.105	19.3823529411765	10	7	0	87	20.00	0.00
62	B	T046	MV4	T046-MV4	1	82.50	27.50	20.00	15.00	10	7	13	1	1.5	52	11	19	63	22.6457894736842	22.0576470588235	10	7	0	41	16.67	0.00
63	B	T048	MV1	T048-MV1	1	72.50	50.00	7.50	5.00	3	4	10	2	0.5	96	10	19	106	23.4178947368421	24.5953333333333	7	8	0	73	3.75	0.00
64	B	T049	MV4	T049-MV4	1	82.50	35.00	22.50	12.50	5	11	16	2	1	40	23	25	63	20.9744	18.5077777777778	6	3	0	50	33.33	2.50
65	B	T051	MV1	T051-MV1	1	94.00	10.00	5.00	10.00	4	7	29	1	1	143	31	13	174	26.5915384615385	25.9825	5	7	0	103	2.50	2.50
66	B	T055	MV1	T055-MV1	1	87.50	22.50	10.00	15.00	4	5	19	1	1.5	85	16	25	101	24.394	25.6877777777778	11	7	2	83	13.75	0.00
67	B	T056	MV4	T056-MV4	1	40.00	50.00	10.00	15.00	3	3	23	2	1.5	42	2	20	44	25.576	24.76	5	10	0	29	16.67	8.33
68	B	T064	MV4	T064-MV4	1	78.33	40.00	7.50	10.00	11	13	23	2	1	79	16	26	95	31.6226923076923	23.8575	4	4	0	48	20.00	2.50
69	B	T065	MV1	T065-MV1	1	72.50	35.00	15.00	10.00	6	8	18	3	0	91	16	20	107	23.9935	24.0144444444444	5	13	0	63	6.67	0.00
70	B	T069	MV1	T069-MV1	1	87.50	30.00	20.00	7.50	2	17	10	0	0.5	50	15	26	65	21.7015384615385	22.1357894736842	7	12	1	48	2.50	2.50
71	B	T069	MV4	T069-MV4	1	78.33	40.00	17.50	10.00	6	9	13	1	0.5	77	7	22	84	24.1022727272727	16.09	4	2	0	23	22.50	0.00
72	B	T070	MV1	T070-MV1	1	80.00	25.00	10.00	12.50	11	11	13	3	0	85	15	20	100	23.858	23.7729411764706	9	8	0	81	5.00	2.50
73	B	T070	MV4	T070-MV4	1	72.50	26.67	0.00	10.00	4	5	16	1	1.5	18	19	30	37	20.802	20.5679166666667	12	12	0	36	16.25	2.50
74	B	T074	MV1	T074-MV1	1	82.50	37.50	10.00	4.00	5	5	18	2	0.5	106	14	28	120	21.1121428571429	21.2335	5	16	0	86	3.75	0.00
75	B	T080	MV1	T080-MV1	1	87.50	40.00	10.00	10.00	2	5	21	2	0.5	102	10	19	112	21.2	19.67	8	6	1	76	13.33	0.00
76	B	T082	MV4	T082-MV4	1	85.00	75.00	0.00	15.00	4	5	17	2	0.5	68	18	25	86	21.02	20.485	3	5	4	68	4.17	0.00
77	B	T083	MV4	T083-MV4	1	50.00	90.00	50.00	15.00	4	32	17	4	1.5	146	10	16	156	20.93375	19.574	1	9	0	33	2.50	2.50
78	B	T085	MV1	T085-MV1	1	80.00	75.00	0.00	35.00	14	13	15	2	1	86	26	14	112	24.3771428571429	28.2016666666667	0	6	0	9	5.00	2.50
79	B	T085	MV4	T085-MV4	1	85.00	22.50	5.00	5.00	4	7	15	0	1.5	38	23	25	61	21.5924	21.1090909090909	7	5	0	47	28.33	0.00
80	B	T086	MV1	T086-MV1	1	92.50	37.50	5.00	37.50	11	8	16	3	0.5	62	33	32	95	20.009375	21.41	9	3	2	59	10.00	0.00
81	B	T086	MV4	T086-MV4	1	72.50	27.50	15.00	25.00	10	18	15	1	2	37	8	20	45	24.954	29.1330769230769	4	9	0	40	27.50	2.75
82	B	T087	MV1	T087-MV1	1	58.33	62.50	5.00	15.00	6	11	21	2	1	93	12	15	105	24.3013333333333	22.82	7	5	0	45	11.67	0.00
83	B	T088	MV4	T088-MV4	1	80.00	47.50	17.00	10.00	2	10	17	3	0.5	174	12	14	186	26.5057142857143	24.719	7	4	0	142	5.00	2.50
84	B	T092	MV1	T092-MV1	1	85.00	37.50	15.00	15.00	4	7	18	2	0.5	181	10	16	191	23.310625	20.965	6	4	0	102	20.00	2.50
85	B	T094	MV4	T094-MV4	1	70.00	40.00	10.00	10.00	8	6	7	3	1.5	36	14	21	50	22.8785714285714	21.2676923076923	7	6	0	43	17.67	2.50
86	B	T095	MV4	T095-MV4	1	61.67	60.00	5.00	10.00	4	7	10	1	2	32	5	20	37	23.617	25.2291666666667	2	10	0	29	17.50	7.50
87	B	T102	MV1	T102-MV1	1	92.50	30.00	0.00	15.00	5	9	10	1	1.5	69	25	16	94	23.004375	22.4391666666667	4	8	0	61	6.67	0.00
88	B	T103	MV1	T103-MV1	1	92.50	37.50	2.50	7.00	4	10	13	3	1	129	6	17	135	23.9558823529412	25.1785714285714	5	9	0	78	5.00	2.50
89	B	T104	MV1	T104-MV1	1	90.00	45.00	8.50	7.00	11	16	19	3	1	101	13	17	114	27.7535294117647	20.9775	8	0	0	62	8.33	0.00
90	B	T105	MV1	T105-MV1	1	80.00	32.50	7.50	12.50	7	12	21	2	0.5	128	8	25	136	22.6668	23.8468421052632	7	13	0	95	6.67	0.00
91	B	T106	MV1	T106-MV1	1	86.00	25.00	7.00	12.00	8	18	16	3	0.5	140	7	15	147	26.3706666666667	24.7984615384615	6	7	0	88	5.00	2.50
92	B	T107	MV1	T107-MV1	1	82.50	25.00	10.00	5.00	7	17	11	4	1.5	57	1	22	58	25.0245454545455	25.0204761904762	2	19	0	5	12.50	2.50
93	B	T107	MV4	T107-MV4	1	67.50	25.00	20.00	7.00	5	12	9	1	1.5	54	14	18	68	21.52	25.64625	2	6	0	35	14.80	0.00
94	B	T108	MV1	T108-MV1	1	87.50	30.00	1.00	7.00	5	11	17	3	1	103	11	18	114	23.1105555555556	22.1442857142857	7	7	0	97	12.50	0.00
95	B	T108	MV4	T108-MV4	1	66.67	17.50	1.00	17.50	17	7	6	4	1.5	24	10	19	34	22.2073684210526	22.4861538461538	9	4	0	30	10.00	0.00
96	B	T109	MV4	T109-MV4	1	55.00	90.00	5.00	15.00	9	6	15	1	0.5	82	4	16	86	25.609375	23.78	5	5	0	61	8.75	0.00
97	B	T110	MV4	T110-MV4	1	73.33	17.50	1.00	5.00	8	13	22	2	1.5	52	15	18	67	25.7222222222222	22.43	5	6	0	60	16.25	0.00
98	B	T111	MV4	T111-MV4	1	76.25	60.00	15.00	8.00	12	22	9	1	1.5	98	2	16	100	28.82125	20.092	4	6	0	71	15.00	2.50
99	B	T112	MV4	T112-MV4	1	67.50	3.00	5.00	8.00	3	5	21	2	1.5	48	13	17	61	24.2270588235294	23.4083333333333	6	6	0	54	18.75	0.00
100	B	T113	MV4	T113-MV4	1	77.50	40.00	10.00	7.00	12	20	22	3	2	25	4	16	29	28.143125	29.7766666666667	2	7	0	23	35.00	2.50
101	B	T114	MV4	T114-MV4	1	82.50	20.00	3.00	5.00	6	14	14	4	1	118	17	18	135	28.4672222222222	23.3077777777778	3	6	0	98	3.75	2.50
102	B	T115	MV4	T115-MV4	1	40.00	30.00	30.00	10.00	2	6	11	2	1.5	19	9	14	28	29.1392857142857	24.351	2	7	1	20	12.00	0.00
