# Supplementary material for: Environmental and individual determinants of burrow-site microhabitat selection, occupancy, and fidelity in eastern chipmunks living in a pulsed-resource ecosystem
Source: PeerJ. 2023 Mar 23;11:e15110. doi: 10.7717/peerj.15110 (PMC10040179; doi:10.7717/peerj.15110)
Supplement: Supplemental Information 10 [file peerj-11-15110-s010.zip › Data and code/ctrl_2019.csv]

pair	status	burrow	site	burrow.site	use	mean_canopy	mean_green	mean_rocks	mean_wood	logs	refuges	slope	openness	height	nbr_p	nbr_m	nbr_g	nbr_p_m	dhp_g	dhp_seedprod	gros_BE	gros_SM	gros_RM	p_m_BE	visual_tl	visual_ctl
1	C	T001	MV1	T001-MV1	0	77.5	51.66666667	15	8	4	7	23	1	0.5	143	19	23	162	22.7021739130435	25.695	6	9	1	56	13.33	2.5
2	C	T001	MV5	T001-MV5	0	62.5	47.5	2.5	25	9	10	2	2	1.5	54	10	27	64	19.47	20.3671428571429	5	1	8	36	8.33	3.33
3	C	T002	MV4	T002-MV4	0	75	75	20	2.5	2	23	11	3	1	85	15	16	100	24.490625	27.6922222222222	6	3	0	67	51.67	0
4	C	T002	MV5	T002-MV5	0	82.5	52.5	15	5	8	8	5	0	2	45	7	15	52	29.8933333333333	24.8277777777778	0	9	0	14	5	2.5
5	C	T003	MV1	T003-MV1	0	85	35	5	30	9	10	3	1	0.5	82	23	22	105	25.8418181818182	24.3033333333333	5	7	0	81	13.75	0
6	C	T003	MV5	T003-MV5	0	72.5	16.66666667	10	2.5	9	5	12	0	1	36	10	26	46	26.0673076923077	22.68	3	5	1	19	2.5	0
7	C	T004	MV4	T004-MV4	0	90	42.5	7.5	10	3	13	7	1	1	109	15	17	124	18.7294117647059	17.6184615384615	7	6	0	83	13.75	2.5
8	C	T004	MV5	T004-MV5	0	82.5	22.5	20	28.33333333	13	11	3	0	1.5	18	10	28	28	17.1757142857143	17.0593333333333	3	8	4	13	5	4.17
9	C	T005	MV5	T005-MV5	0	55	32.5	2.5	30	18	9	4	1	2	34	19	42	53	18.3261904761905	18.7725	0	25	3	23	5	5
10	C	T006	MV1	T006-MV1	0	67.5	77.5	20	15	2	22	8	3	1.5	190	12	14	202	27.0871428571429	29.2018181818182	2	9	0	84	4.17	6.67
11	C	T006	MV4	T006-MV4	0	78.33333333	57.5	15	10	2	3	13	2	1.5	108	5	22	113	27.6913636363636	26.4664705882353	6	11	0	50	3.33	11.67
12	C	T007	MV5	T007-MV5	0	77.5	40	5	15	5	9	4	1	1.5	62	21	50	83	17.6388	17.8811428571429	0	27	9	28	16.25	3.75
13	C	T008	MV5	T008-MV5	0	65	47.5	2.5	20	6	7	7	1	0.5	78	9	27	87	20.9959259259259	18.24	4	4	3	62	23	2.5
14	C	T009	MV5	T009-MV5	0	62.5	52.5	2.5	25	8	7	10	1	1.5	94	10	28	104	22.3425	20.8042857142857	1	10	10	80	10	26.67
15	C	T010	MV1	T010-MV1	0	88.33333333	46.66666667	20	7	1	15	10	2	0.5	186	10	19	196	27.3215789473684	25.7392307692308	7	4	2	93	11.67	4.17
16	C	T010	MV5	T010-MV5	0	60	35	5	20	5	6	2	0	2	28	16	23	44	21.1821739130435	20.2990909090909	5	2	4	19	10	2.5
17	C	T011	MV4	T011-MV4	0	77.5	30	5	15	11	6	6	0	2	21	11	18	32	24.8566666666667	24.599375	1	15	0	23	15	13.33
18	C	T011	MV5	T011-MV5	0	87.5	20	2.5	15	8	16	9	4	0	42	7	49	49	21.3881632653061	22.8192857142857	4	1	9	40	2.5	0
19	C	T012	MV5	T012-MV5	0	65	60	5	25	9	12	10	3	0.5	121	29	45	150	16.6086666666667	18.327	1	1	19	83	10	2.5
20	C	T013	MV5	T013-MV5	0	85	40	5	20	8	7	5	0	1.5	55	7	19	62	25.4915789473684	21.87	3	6	1	23	7.5	2.5
21	C	T014	MV5	T014-MV5	0	77.5	62.5	15	15	6	9	18	2	1	93	5	23	98	28.6391304347826	28.78	4	6	0	49	8.33	2.5
22	C	T015	MV4	T015-MV4	0	57.5	45	25	5	4	20	5	1	2	49	3	23	52	26.9678260869565	25.908	6	9	0	26	18.33	3.33
23	C	T015	MV5	T015-MV5	0	72.5	42.5	2.5	30	12	5	4	1	1.5	57	12	29	69	22.1420689655172	20.1366666666667	0	9	3	30	17.5	10
24	C	T016	MV5	T016-MV5	0	67.5	25	2.5	10	9	4	6	1	1.5	82	13	22	95	25.6927272727273	25.0145454545455	6	1	4	76	6.67	0
25	C	T017	MV1	T017-MV1	0	80	78.33333333	5	10	3	13	12	3	0.5	212	8	16	220	28.33	28.33	9	5	2	72	2.5	2.5
26	C	T017	MV5	T017-MV5	0	81	20	2.5	10	11	5	9	0	1	29	20	29	49	20.2396551724138	19.8788235294118	1	7	9	24	3.75	3.75
27	C	T018	MV1	T018-MV1	0	80	62.5	2.5	15	5	8	5	3	2	140	6	21	146	29.3561904761905	27.5623529411765	0	17	0	35	4.17	0
28	C	T018	MV4	T018-MV4	0	75	65	5	20	8	8	21	1	2	49	3	30	52	24.0276666666667	21.212	3	12	0	21	2.5	0
29	C	T019	MV5	T019-MV5	0	70	36.66666667	2.5	30	12	12	4	2	1	41	18	25	59	21.9988	27.6175	2	0	6	35	7.5	4.5
30	C	T020	MV1	T020-MV1	0	80	55	20	10	5	5	18	2	1	138	11	13	149	26.6053846153846	25.3254545454545	3	8	0	90	6.67	2.5
31	C	T020	MV5	T020-MV5	0	67.5	40	2.5	25	9	10	22	1	1	78	8	25	86	25.7704	20.8771428571429	3	4	0	61	15	3.5
32	C	T021	MV4	T021-MV4	0	60	15	5	10	13	12	17	3	1.5	21	21	19	42	22.0205263157895	19.6255555555556	4	6	0	39	32.5	2.5
33	C	T022	MV5	T022-MV5	0	35	52.5	0	5	4	5	13	0	2	79	24	22	103	23.7413636363636	23.7	1	0	1	29	0	0
34	C	T023	MV1	T023-MV1	0	82.5	17.5	2.5	17.5	9	4	10	3	0	59	28	20	87	25.2075	26.1446666666667	4	11	0	62	5	0
35	C	T023	MV5	T023-MV5	0	52.5	37.5	0	20	7	4	13	0	2	69	9	22	78	22.255	21.933125	11	4	1	62	2.5	0
36	C	T025	MV1	T025-MV1	0	92.5	73.33333333	10	15	7	24	12	3	0.5	159	9	16	168	26.868125	25.2663636363636	9	2	0	113	5	0
37	C	T025	MV5	T025-MV5	0	80	50	5	10	4	12	1	3	1	114	4	26	118	23.5123076923077	24.913	17	1	2	107	5	0
38	C	T026	MV4	T026-MV4	0	77.5	71.66666667	15	10	3	14	7	1	1	79	3	19	82	21.5536842105263	18.92	6	8	0	53	18.33	0
39	C	T026	MV5	T026-MV5	0	47.5	62.5	10	2.5	3	6	5	0	1.5	47	17	16	64	29.44125	22.85	1	0	0	25	10	2.5
40	C	T027	MV4	T027-MV4	0	80	20	5	15	8	7	2	0	2	44	9	20	53	25.392	23.47	2	14	0	43	17.5	2.5
41	C	T027	MV5	T027-MV5	0	88.5	37.5	2.5	20	4	6	1	0	1.5	33	12	27	45	20.1422222222222	23.12	0	10	2	21	8.75	2.5
42	C	T028	MV5	T028-MV5	0	60	30	15	40	18	8	25	1	1.5	76	12	43	88	19.2339534883721	17.3195652173913	8	7	9	33	2.5	0
43	C	T029	MV4	T029-MV4	0	90	40	10	15	5	18	11	1	0.5	63	6	15	69	23.458	18.4144444444444	5	4	0	33	20	26.67
44	C	T029	MV5	T029-MV5	0	70	10	5	5	3	6	2	0	1	70	17	26	87	25.1988461538462	26.4075	5	9	2	51	5	2.5
45	C	T030	MV1	T030-MV1	0	80	30	20	10	6	8	8	1	1	59	14	25	73	24.0532	24.3672727272727	9	8	5	61	5	0
46	C	T030	MV5	T030-MV5	0	66.66666667	78.33333333	0	12.5	8	5	10	0	1.5	52	25	30	77	19.2173333333333	16.844375	1	5	11	9	0	0
47	C	T031	MV1	T031-MV1	0	85	50	30	10	7	17	18	2	1	99	22	18	121	24.8083333333333	25.929	1	9	0	78	11.25	0
48	C	T031	MV4	T031-MV4	0	75	40	17.5	10	5	17	11	2	2	56	4	27	60	25.8337037037037	23.6405882352941	9	8	0	47	15	2.5
49	C	T031	MV5	T031-MV5	0	67.5	58.33333333	2.5	18.33333333	6	4	16	2	1	94	9	14	103	18.8657142857143	19.921	3	4	3	75	26.25	0
50	C	T032	MV5	T032-MV5	0	75	42.5	2.5	10	9	8	22	2	0.5	123	11	26	134	24.4369230769231	23.4636842105263	14	2	3	104	7.5	0
51	C	T033	MV1	T033-MV1	0	67.5	70	5	10	3	2	22	1	1	122	16	31	138	19.7170967741935	18.4381818181818	6	5	0	53	2.5	0
52	C	T033	MV5	T033-MV5	0	55	50	2.5	30	8	13	11	1	2	38	14	34	52	23.2364705882353	30.9933333333333	2	0	10	35	7.5	3.75
53	C	T034	MV5	T034-MV5	0	90	55	25	10	5	9	13	1	2	65	3	17	68	21.8258823529412	20.71625	4	4	0	33	15	2.5
54	C	T035	MV5	T035-MV5	0	87.5	37.5	5	20	3	12	16	0	1	78	5	40	83	20.48425	18.1746153846154	9	2	2	54	0	0
55	C	T036	MV1	T036-MV1	0	60	80	2.5	10	8	1	0	0	2	66	16	17	82	24.3105882352941	23.9157142857143	3	11	0	10	3.33	2.5
56	C	T037	MV1	T037-MV1	0	85	42.5	5	2.5	3	7	11	2	0.5	160	12	17	172	25.7258823529412	26.0026666666667	1	14	0	46	8.33	6.67
57	C	T038	MV1	T038-MV1	0	80	45	30	17.5	7	6	4	3	1	99	13	21	112	21.5233333333333	21.8657894736842	13	6	0	59	7.5	0
58	C	T041	MV4	T041-MV4	0	75	35	5	15	7	11	11	1	1.5	47	9	21	56	24.5714285714286	25.3242857142857	1	13	0	42	21	2.5
59	C	T042	MV4	T042-MV4	0	80	20	15	2.5	2	6	10	1	1	39	10	18	49	22.2505555555556	19.772	8	2	0	37	70	0
60	C	T044	MV1	T044-MV1	0	65	55	5	17.5	14	8	9	2	1.5	87	10	29	97	21.2906896551724	21.5178260869565	13	10	0	56	13.33	0
61	C	T044	MV4	T044-MV4	0	87.5	20	10	5	3	5	10	0	1	75	13	18	88	20.1411111111111	19.8842857142857	11	3	0	50	8.33	2.5
62	C	T046	MV4	T046-MV4	0	80	38.33333333	20	2.5	1	9	9	2	1	96	10	28	106	22.8896428571429	20.3444444444444	16	0	2	81	35	0
63	C	T048	MV1	T048-MV1	0	80	45	10	22.5	5	14	14	2	0.5	81	14	21	95	21.2309523809524	20.3770588235294	11	6	0	54	6.67	0
64	C	T049	MV4	T049-MV4	0	85	55	20	30	11	16	8	4	2	19	6	18	25	25.32	22.9375	4	4	0	13	12.5	22.5
65	C	T051	MV1	T051-MV1	0	82.5	72.5	20	5	4	5	16	4	0.5	138	12	24	150	22.16625	21.398	9	11	0	57	5	0
66	C	T055	MV1	T055-MV1	0	85	55	20	5	1	15	5	2	1.5	71	9	24	80	26.3620833333333	23.2484615384615	9	2	2	53	11.67	0
67	C	T056	MV4	T056-MV4	0	80	45	15	5	6	13	8	3	1.5	22	7	22	29	27.9068181818182	29.1686666666667	1	14	0	23	11.67	16.67
68	C	T064	MV4	T064-MV4	0	77.5	35	10	5	12	8	4	3	0.5	143	14	13	157	28.6623076923077	25.45	3	6	0	80	3.33	10
69	C	T065	MV1	T065-MV1	0	90	73.33333333	7.5	2.5	2	8	14	0	0	174	5	10	179	30.604	31.09	2	7	0	47	2.5	0
70	C	T069	MV1	T069-MV1	0	82.5	70	5	2.5	0	21	2	1	1	78	12	26	90	23.1888461538462	21.139	2	8	0	50	3.75	2.5
71	C	T069	MV4	T069-MV4	0	70	52.5	2.5	5	3	5	7	2	1.5	94	9	17	103	24.5482352941176	21.4181818181818	2	9	0	36	6	2.5
72	C	T070	MV1	T070-MV1	0	60	70	25	30	16	10	5	1	1.5	117	6	22	123	27.3772727272727	26.9466666666667	3	15	0	36	7.5	7.5
73	C	T070	MV4	T070-MV4	0	70	25	2.5	15	6	7	11	0	1.5	80	11	15	91	21.9073333333333	21.9675	7	5	0	82	24	2.5
74	C	T074	MV1	T074-MV1	0	72.5	32.5	5	15	9	4	16	3	1	134	10	27	144	21.5525925925926	20.02625	0	24	0	57	2.5	2.5
75	C	T080	MV1	T080-MV1	0	90	45	20	10	3	13	7	2	0.5	105	19	19	124	25.2173684210526	25.6030769230769	5	7	1	70	20	0
76	C	T082	MV4	T082-MV4	0	65	65	2.5	2.5	3	4	13	3	0.5	79	14	25	93	20.07	20.063125	8	5	4	77	8.33	0
77	C	T083	MV4	T083-MV4	0	65	83.33333333	35	5	3	17	10	4	1	119	4	12	123	26.5816666666667	26.5316666666667	2	2	2	18	4.17	2.5
78	C	T085	MV1	T085-MV1	0	80	41.66666667	2.5	45	20	11	13	1	1	71	39	27	110	24.3348148148148	27.2592307692308	2	11	0	16	8.75	2.5
79	C	T085	MV4	T085-MV4	0	87.5	35	5	2.5	1	7	8	0	1.5	55	21	25	76	23.1536	23.7716666666667	5	7	0	67	15	0
80	C	T086	MV1	T086-MV1	0	75	61.66666667	2.5	7.5	8	3	0	4	1	18	26	25	44	21.8932	22.4365	8	12	0	19	7.5	0
81	C	T086	MV4	T086-MV4	0	80	7.5	5	5	6	6	1	1	1	60	23	30	83	22.563	20.3521052631579	11	7	1	71	28.33	5
82	C	T087	MV1	T087-MV1	0	60	35	0	20	8	5	8	2	1.5	56	20	29	76	25.6872413793103	26.0721739130435	10	11	2	62	6.67	0
83	C	T088	MV4	T088-MV4	0	92.5	12.5	15	5	2	7	5	1	0.5	204	20	14	224	26.4514285714286	24.324	2	3	0	127	10	0
84	C	T092	MV1	T092-MV1	0	90	33.33333333	7	10	2	6	9	2	0.5	173	15	17	188	26.1429411764706	24.9791666666667	4	8	0	65	5	2.5
85	C	T094	MV4	T094-MV4	0	80	30	10	20	6	7	6	2	1	39	5	30	44	26.03	25.0125	6	18	0	38	27	5
86	C	T095	MV4	T095-MV4	0	75	30	37.5	10	3	38	15	0	2	39	7	14	46	28.7342857142857	32.59875	0	8	0	22	6.67	2.5
87	C	T102	MV1	T102-MV1	0	92.5	47.5	10	15	5	16	8	1	1.5	54	15	20	69	23.735	23.4805882352941	7	10	0	35	8.33	0
88	C	T103	MV1	T103-MV1	0	87.5	80	2.5	5	6	10	10	4	0.5	222	21	14	243	28.0792857142857	30.348	0	10	0	27	7.5	5
89	C	T104	MV1	T104-MV1	0	70	35	11	8.5	6	4	12	3	0.5	144	13	21	157	24.3490476190476	25.4723529411765	8	8	1	105	15	0
90	C	T105	MV1	T105-MV1	0	70	67.5	7.5	5	2	7	2	4	1.5	42	10	17	52	23.6888235294118	30.1566666666667	2	1	0	30	11.67	0
91	C	T106	MV1	T106-MV1	0	83.5	35	17.5	5	2	6	15	3	1	145	16	17	161	22.63	23.07125	10	6	0	76	5	0
92	C	T107	MV1	T107-MV1	0	87.5	75	5	15	5	8	6	1	2	86	4	22	90	26.8877272727273	26.5894736842105	1	18	0	28	5	2.5
93	C	T107	MV4	T107-MV4	0	60	35	5	5	4	5	3	2	0.5	43	14	12	57	24.4966666666667	26.2433333333333	3	6	0	29	15	0
94	C	T108	MV1	T108-MV1	0	85	45	6	22.5	11	6	7	3	1	69	10	19	79	23.96	23.2925	6	10	0	60	5	0
95	C	T108	MV4	T108-MV4	0	85	30	5	2.5	4	4	13	0	2	51	8	20	59	24.1205	22.2775	7	5	0	53	30	0
96	C	T109	MV4	T109-MV4	0	70	70	15	5	4	6	19	2	2	59	3	17	62	29.0888235294118	29.5533333333333	2	10	0	30	7.5	2.5
97	C	T110	MV4	T110-MV4	0	85	30	5	2.5	4	4	13	0	2	51	8	20	59	24.1205	22.2775	7	5	0	53	12.5	2.5
98	C	T111	MV4	T111-MV4	0	62.5	35	37.5	2.5	3	27	14	2	0.5	58	16	19	74	25.2952631578947	26.0841176470588	17	0	0	44	8.75	2.5
99	C	T112	MV4	T112-MV4	0	82.5	35	28.33333333	5	2	20	9	2	0.5	74	17	20	91	25.642	26.09	7	1	1	60	20	2.5
100	C	T113	MV4	T113-MV4	0	82.5	37.5	10	5	8	10	9	0	2	36	7	20	43	26.292	29.3713333333333	6	9	0	39	19.17	5
101	C	T114	MV4	T114-MV4	0	85	37.5	2.5	2.5	4	17	10	1	1	91	25	16	116	25.095	26.8866666666667	2	7	0	54	9.5	2.5
102	C	T115	MV4	T115-MV4	0	60	40	50	5	5	22	7	3	1.5	36	10	19	46	29.9236842105263	29.98	3	12	0	33	26.67	0
