# Supplementary material for: Environmental and individual determinants of burrow-site microhabitat selection, occupancy, and fidelity in eastern chipmunks living in a pulsed-resource ecosystem
Source: PeerJ. 2023 Mar 23;11:e15110. doi: 10.7717/peerj.15110 (PMC10040179; doi:10.7717/peerj.15110)
Supplement: Supplemental Information 10 [file peerj-11-15110-s010.zip › Data and code/fidelity_data.csv]

site	year	mast	burrow	burrow_site	site_burr_year	occup_seq	occupation	id_total	status_burrow	fidelity	coord	x	y	mois_min	jour_min	mois_max	jour_max	method	id	sex	age	class_age	year_birth	cohort	weight_min	weight_max	weight_avg	nbr_terriers_seq	nbr_terriers_tot	nbr_saisons_terr	nbr_saisons_capt	year.id	comments	site_terr_annee	nboverlap	nbr_traps	mean_canopy	mean_green	mean_rocks	mean_wood	logs	refuges	slope	openness	height	nbr_p	nbr_m	nbr_g	nbr_p_m
MV4	2013	mast	T024	T024-MV4	MV4-T024-2013	1	6	3	nouveau	1	H(01)12(19)	221	239	7	4	10	21	telem	I006	M	adulte	1	2012	spring	83	98	91	1	1	2	2	2013.I006		MV4-T024-2013	9	8	67.5	42.5	1.25	5	3	4	12	2	1.5	53	0	26	53
MV1	2013	mast	T009	T009-MV1	MV1-T009-2013	1	4	2	nouveau	1	G(12)2(10)	128	230	6	1	NA	NA	telem	H005	M	adulte	2	2011	summer	90	108	99	1	1	2	2	2013.H005	Likely older (born before 2011)	MV1-T009-2013	2	18	91.67	15	25	7.5	4	8	20	3	2	199	8	31	207
MV1	2013	mast	T013	T013-MV1	MV1-T013-2013	1	4	3	nouveau	1	I(02)10(07)	98	73	6	2	NA	NA	telem	H002	F	adulte	2	2011	summer	80	95	87	1	1	2	4	2013.H002		MV1-T013-2013	1	15	96.67	6.67	2.5	5	5	5	18	3	1	271	0	36	271
MV1	2013	mast	T017	T017-MV1	MV1-T017-2013	1	6	2	nouveau	1	A(03)2(09)	257	231	9	5	NA	NA	telem	I053	M	adulte	1	2012	spring	85	98	92	1	1	5	5	2013.I053		MV1-T017-2013	2	6	87.5	32.5	15	5	3	9	21	2	0.5	148	19	18	167
MV1	2013	mast	T074	T074-MV1	MV1-T074-2013	1	3	2	nouveau	0	N(21)9(00)	-21	100	8	8	NA	NA	telem	H003	M	adulte	2	2011	summer	85	97	91	1	2	2	3	2013.H003		MV1-T074-2013	1	24	82.5	37.5	10	4	5	5	18	2	0.5	106	14	29	120
MV4	2013	mast	T017	T017-MV4	MV4-T017-2013	1	3	2	nouveau	0	G(18)9(07)	218	167	6	10	NA	NA	telem	I004	F	adulte	1	2012	spring	70	92	81	1	2	3	3	2013.I004		MV4-T017-2013	9	28	91.67	6.67	2.5	2.5	1	3	10	3	1	223	9	24	232
MV4	2013	mast	T019	T019-MV4	MV4-T019-2013	1	5	2	nouveau	1	G(11)9(19)	211	179	6	12	10	19	telem	I002	F	adulte	1	2012	spring	74	97	86	1	1	3	3	2013.I002		MV4-T019-2013	9	15	83.33	5	2.5	5	4	2	10	3	1.5	78	0	13	78
MV4	2013	mast	T002	T002-MV4	MV4-T002-2013	2	5	3	recup	1	B(07)5(19)	107	99	10	15	10	21	visuel	I014	F	adulte	1	2012	spring	85	108	94	2	4	3	3	2013.I014		MV4-T002-2013	4	8	85	63.33	15	10	3	8	16	3	0.5	115	10	28	125
MV4	2013	mast	T021	T021-MV4	MV4-T021-2013	1	4	3	nouveau	0	C(19)5(04)	139	84	6	20	NA	NA	telem	I014	F	adulte	1	2012	spring	85	108	94	1	4	3	3	2013.I014		MV4-T021-2013	5	8	72.5	60	10	10	9	7	15	1	0.5	56	14	19	70
MV4	2013	mast	T026	T026-MV4	MV4-T026-2013	1	4	3	nouveau	0	I(16)12(08)	256	228	6	29	8	8	telem	I009	F	adulte	1	2012	spring	73	103	86	1	2	3	4	2013.I009		MV4-T026-2013	10	8	75	75	2.5	5	4	6	19	2	1	74	6	10	80
MV4	2013	mast	T029	T029-MV4	MV4-T029-2013	1	7	4	nouveau	0	H(00)07(07)	220	127	10	19	NA	NA	visuel	I075	F	juv	0	2013	summer	50	83	57	1	2	4	4	2013.I075		MV4-T029-2013	6	5	90	30	27.5	20	5	22	19	1	0.5	85	7	20	92
MV4	2013	mast	T031	T031-MV4	MV4-T031-2013	1	5	3	nouveau	1	DD(15)10(13)	15	193	8	8	NA	NA	telem	I016	M	adulte	1	2012	spring	95	97	96	1	1	3	3	2013.I016		MV4-T031-2013	1	4	75	27.5	5	7	3	5	31	1	2	43	9	23	52
MV4	2013	mast	T033	T033-MV4	MV4-T033-2013	1	3	2	nouveau	1	J(45)11(05)	305	205	8	8	8	19	telem	I007	M	adulte	1	2012	spring	99	110	103	1	1	2	2	2013.I007	coord. non-vérifiées - terrier hors-grille	MV4-T033-2013	6	10	93.33	30	2.5	5	3	6	20	3	1	109	9	16	118
MV4	2013	mast	T044	T044-MV4	MV4-T044-2013	1	3	2	nouveau	1	J(20)12(01)	280	221	10	19	10	25	visuel	I082	F	juv	0	2013	summer	56	60	58	1	1	2	2	2013.I082		MV4-T044-2013	8	2	87.5	27.5	2.5	10	6	6	22	1	0.5	110	15	22	125
MV4	2013	mast	T046	T046-MV4	MV4-T046-2013	1	4	2	nouveau	1	D(02)3(00)	142	40	10	21	NA	NA	visuel	I015	F	adulte	1	2012	spring	76	98	87	2	4	4	4	2013.I015		MV4-T046-2013	4	12	82.5	27.5	20	15	10	7	13	1	1.5	52	11	19	63
MV1	2013	mast	T014	T014-MV1	MV1-T014-2013	1	1	1	nouveau	0	N(20)10(10)	-20	70	6	2	NA	NA	telem	H042	M	adulte	2	2011	summer	82	107	92	1	2	2	3	2013.H042	terrier introuvable sur le site (coord. non vérifiées)	MV1-T014-2013	1	23	NA	NA	2.5	5	NA	NA	NA	NA	NA	112	0	29	112
MV1	2013	mast	T015	T015-MV1	MV1-T015-2013	1	4	3	nouveau	1	H(14)13(09)	106	11	7	27	NA	NA	telem	I011	M	adulte	1	2012	spring	82	99	91	1	1	2	2	2013.I011		MV1-T015-2013	1	16	82.5	20	2.5	17.5	7	5	6	2	1	86	0	17	86
MV4	2013	mast	T023	T023-MV4	MV4-T023-2013	1	1	1	nouveau	0	F(04)4(09)	184	69	6	19	NA	NA	telem	I015	F	adulte	1	2012	spring	76	98	87	1	4	4	4	2013.I015		MV4-T023-2013	5	12	90	31.67	5	15	4	7	12	2	1	157	2	4	159
MV4	2013	mast	T032	T032-MV4	MV4-T032-2013	1	2	1	nouveau	1	DD(-45)11(15)	-45	215	8	8	NA	NA	telem	I003	F	adulte	1	2012	spring	86	114	97	1	1	2	2	2013.I003	coord. non-vérifiées - terrier hors-grille	MV4-T032-2013	1	5	80	40	5	2.5	4	3	18	4	2	18	8	21	26
MV4	2013	mast	T041	T041-MV4	MV4-T041-2013	1	2	2	nouveau	0	D(17)10(00)	157	180	10	15	NA	NA	visuel	I084	M	juv	0	2013	summer	69	86	76	1	2	3	3	2013.I084		MV4-T041-2013	5	3	75	45	5	15	10	15	12	1	2	34	3	24	37
MV1	2014	non-mast	T010	T010-MV1	MV1-T010-2014	2	7	4	recup	1	J(08)2(15)	72	225	6	16	7	2	telem	J047	F	adulte	1	2013	summer	90	97	93	1	1	2	2	2014.J047		MV1-T010-2014	6	3	80	85	17.5	15	3	12	10	4	0.5	122	10	19	132
MV1	2014	non-mast	T009	T009-MV1	MV1-T009-2014	2	4	2	conserv	1	G(12)2(10)	128	230	6	16	NA	NA	visuel	H005	M	adulte	3	2011	summer	94	114	102	1	1	2	2	2014.H005	Likely older (born before 2011)	MV1-T009-2014	9	4	91.67	15	25	7.5	4	8	20	3	2	199	8	31	207
MV1	2014	non-mast	T017	T017-MV1	MV1-T017-2014	2	6	2	conserv	1	A(03)2(09)	257	231	6	1	NA	NA	telem	I053	M	adulte	2	2012	spring	86	100	92	1	1	5	5	2014.I053		MV1-T017-2014	5	4	87.5	32.5	15	5	3	9	21	2	0.5	148	19	18	167
MV1	2014	non-mast	T020	T020-MV1	MV1-T020-2014	1	5	3	nouveau	1	G(13)4(03)	127	197	6	1	NA	NA	telem	J019	F	adulte	1	2013	summer	71	85	79	1	3	4	5	2014.J019		MV1-T020-2014	9	8	75	80	7.5	10	2	8	7	NA	NA	241	3	12	244
MV1	2014	non-mast	T021	T021-MV1	MV1-T021-2014	1	4	1	nouveau	1	J(14)10(08)	66	72	6	1	7	3	telem	J020	M	adulte	1	2013	summer	81	95	89	1	1	4	4	2014.J020		MV1-T021-2014	12	7	95	10	22.5	5	5	4	24	3	1.5	76	0	15	76
MV1	2014	non-mast	T022	T022-MV1	MV1-T022-2014	1	6	2	nouveau	1	I(02)07(03)	98	137	6	16	NA	NA	telem	J028	M	adulte	1	2013	summer	81	88	86	1	1	2	2	2014.J028		MV1-T022-2014	8	3	95	5	2.5	2.5	2	6	12	3	1	99	0	13	99
MV1	2014	non-mast	T026	T026-MV1	MV1-T026-2014	1	4	1	nouveau	1	I(15)1(07)	85	253	6	16	7	2	telem	J043	F	adulte	1	2013	summer	79	99	88	1	1	4	4	2014.J043		MV1-T026-2014	6	3	NA	NA	5	2.5	NA	NA	NA	NA	NA	103	0	27	103
MV1	2014	non-mast	T028	T028-MV1	MV1-T028-2014	1	4	1	nouveau	1	L(16)9(10)	24	90	6	15	NA	NA	telem	J007	F	adulte	1	2013	summer	79	96	87	1	1	4	4	2014.J007		MV1-T028-2014	8	9	83.33	15	2.5	7.5	6	2	16	2	1.5	110	0	15	110
MV1	2014	non-mast	T030	T030-MV1	MV1-T030-2014	1	5	2	nouveau	1	B(04)4(08)	236	192	6	19	NA	NA	visuel	J046	M	adulte	1	2013	summer	86	90	88	1	1	2	2	2014.J046		MV1-T030-2014	7	3	90	40	10	10	5	7	17	1	0.5	111	26	24	137
MV1	2014	non-mast	T035	T035-MV1	MV1-T035-2014	1	2	1	nouveau	1	J(01)7(11)	79	129	7	4	NA	NA	telem	J054	F	adulte	1	2013	summer	87	95	92	1	1	2	2	2014.J054		MV1-T035-2014	8	8	92.5	12.5	5	2.5	3	4	14	3	1	108	0	20	108
MV1	2014	non-mast	T041	T041-MV1	MV1-T041-2014	1	6	1	nouveau	1	I(16)11(00)	84	60	7	10	NA	NA	telem	J048	M	adulte	1	2013	summer	80	95	89	1	1	6	6	2014.J048		MV1-T041-2014	13	4	90	25	10	17.5	7	6	18	2	1	79	0	20	79
MV1	2014	non-mast	T047	T047-MV1	MV1-T047-2014	1	4	3	nouveau	1	E(04)4(03)	176	197	8	19	8	21	visuel	J017	F	juv	0	2014	spring	54	77	69	1	2	4	4	2014.J017		MV1-T047-2014	7	9	85	45	2.5	2.5	3	4	5	2	0.5	250	0	18	250
MV4	2014	non-mast	T006	T006-MV4	MV4-T006-2014	2	5	3	recup	1	H(12)5(10)	232	90	5	28	NA	NA	telem	I075	F	adulte	1	2013	summer	77	90	82	2	2	4	4	2014.I075		MV4-T006-2014	7	13	87.5	51.67	10	10	8	10	23	2	0.5	120	5	16	125
MV4	2014	non-mast	T019	T019-MV4	MV4-T019-2014	2	5	2	conserv	1	G(11)9(19)	211	179	5	28	6	11	telem	I002	F	adulte	2	2012	spring	78	93	86	1	1	3	3	2014.I002		MV4-T019-2014	12	7	83.33	5	2.5	5	4	2	10	3	1.5	78	0	13	78
MV4	2014	non-mast	T029	T029-MV4	MV4-T029-2014	2	7	4	recup	1	H(00)07(07)	220	127	6	2	7	30	telem	J037	M	adulte	1	2013	summer	79	92	86	1	2	2	2	2014.J037		MV4-T029-2014	9	5	90	30	27.5	20	5	22	19	1	0.5	85	7	20	92
MV4	2014	non-mast	T031	T031-MV4	MV4-T031-2014	2	5	3	conserv	1	DD(15)10(13)	15	193	6	2	NA	NA	visuel	I016	M	adulte	2	2012	spring	98	103	101	1	1	3	3	2014.I016		MV4-T031-2014	4	3	75	27.5	5	7	3	5	31	1	2	43	9	23	52
MV4	2014	non-mast	T046	T046-MV4	MV4-T046-2014	2	4	2	conserv	1	D(02)3(00)	142	40	6	14	NA	NA	telem	I015	F	adulte	2	2012	spring	88	95	91	2	4	4	4	2014.I015		MV4-T046-2014	2	2	82.5	27.5	20	15	10	7	13	1	1.5	52	11	19	63
MV4	2014	non-mast	T049	T049-MV4	MV4-T049-2014	1	4	2	nouveau	1	D(02)7(19)	142	139	5	28	NA	NA	telem	J008	F	adulte	1	2013	summer	82	90	86	1	1	2	3	2014.J008		MV4-T049-2014	9	6	82.5	35	22.5	12.5	5	11	16	2	1	40	23	27	63
MV4	2014	non-mast	T058	T058-MV4	MV4-T058-2014	1	3	2	nouveau	1	AA(10)1(-32)	70	-32	7	1	7	30	visuel	J148	M	adulte	1	2013	summer	89	89	89	1	1	3	4	2014.J148		MV4-T058-2014	0	1	81.67	61.67	2.5	2.5	2	3	10	2	1.5	47	0	10	47
MV4	2014	non-mast	T060	T060-MV4	MV4-T060-2014	1	6	1	nouveau	1	B(04)7(10)	104	130	7	1	NA	NA	telem	J032	M	adulte	1	2013	summer	84	103	95	1	1	6	6	2014.J032		MV4-T060-2014	6	5	90	6.67	17.5	5	3	6	20	3	1.5	33	0	14	33
MV5	2014	non-mast	T003	T003-MV5	MV5-T003-2014	1	4	2	nouveau	1	H(10)5(16)	150	96	7	6	NA	NA	telem	H068	F	adulte	3	2011	summer	84	93	88	1	1	3	5	2014.H068		MV5-T003-2014	2	7	67.5	10	5	15	7	4	27	1	1	74	10	38	84
MV5	2014	non-mast	T004	T004-MV5	MV5-T004-2014	1	4	2	nouveau	1	D(00)7(01)	60	121	7	6	NA	NA	telem	H072	F	adulte	3	2011	summer	76	97	85	1	1	2	6	2014.H072		MV5-T004-2014	3	5	75	33.33	5	10	7	8	15	1	0.5	92	9	22	101
MV5	2014	non-mast	T006	T006-MV5	MV5-T006-2014	1	3	1	nouveau	1	I(00)01(-45)	160	-45	7	6	NA	NA	telem	H058	F	adulte	2	2012	spring	79	93	86	1	1	3	5	2014.H058	terrier introuvable sur le site (coord. non vérifiées)	MV5-T006-2014	0	9	NA	NA	2.5	5	NA	NA	NA	NA	NA	92	0	27	92
MV4	2014	non-mast	T016	T016-MV4	MV4-T016-2014	2	3	2	conserv*	1	J(03)10(19)	263	199	6	28	NA	NA	visuel	I009	F	adulte	2	2012	spring	90	98	93	2	2	3	4	2014.I009		MV4-T016-2014	14	3	95	10	2.5	5	4	2	18	3	1	102	0	16	102
MV1	2014	non-mast	T013	T013-MV1	MV1-T013-2014	2	4	3	conserv	1	I(02)10(07)	98	73	6	1	7	1	telem	H002	F	adulte	3	2011	summer	77	92	86	1	1	2	4	2014.H002		MV1-T013-2014	14	6	96.67	6.67	2.5	5	5	5	18	3	1	271	0	36	271
MV1	2014	non-mast	T001	T001-MV1	MV1-T001-2014	3	5	4	recup	1	D(18)2(00)	182	240	6	1	7	2	telem	J002	M	adulte	1	2013	summer	83	101	93	1	1	1	2	2014.J002		MV1-T001-2014	9	4	92.5	35	20	10	5	19	26	1	0.5	119	27	18	146
MV1	2014	non-mast	T037	T037-MV1	MV1-T037-2014	1	2	1	nouveau	1	C(05)14(120)	215	-120	7	4	NA	NA	telem	I054	M	adulte	2	2012	spring	91	99	95	1	1	2	4	2014.I054		MV1-T037-2014	0	2	75	40	5	10	7	10	28	2	0.5	126	20	20	146
MV1	2014	non-mast	T025	T025-MV1	MV1-T025-2014	1	2	1	nouveau	1	B(14)4(00)	226	200	6	16	NA	NA	telem	J004	F	adulte	1	2013	summer	81	88	86	1	2	5	5	2014.J004		MV1-T025-2014	6	7	86	42.5	25	7	3	6	7	2	0.5	73	16	16	89
MV1	2014	non-mast	T040	T040-MV1	MV1-T040-2014	1	2	1	nouveau	1	L(00)11(16)	40	44	7	10	NA	NA	telem	J010	F	adulte	1	2013	summer	82	98	87	1	2	3	4	2014.J010		MV1-T040-2014	9	8	80	26.67	17.5	12.5	8	3	10	2	1	75	0	17	75
MV1	2014	non-mast	T007	T007-MV1	MV1-T007-2014	2	4	3	recup	1	I(17)9(08)	83	92	6	16	7	3	telem	J011	M	adulte	1	2013	summer	82	104	90	1	2	2	3	2014.J011		MV1-T007-2014	11	6	95	10	6.5	5	6	7	10	3	1	47	0	25	47
MV1	2014	non-mast	T043	T043-MV1	MV1-T043-2014	1	1	1	nouveau	1	F(00)01(-40)	160	300	7	10	NA	NA	telem	J022	F	adulte	1	2013	summer	70	83	76	1	1	1	2	2014.J022	coord. non vérifiées - terrier très hors grille. Coord approximatives, voir gps (45,11219 N ; 72,43517 W)	MV1-T043-2014	4	7	NA	NA	2.5	2.5	NA	NA	NA	NA	NA	90	0	19	90
MV4	2014	non-mast	T002	T002-MV4	MV4-T002-2014	3	5	3	conserv	0	B(07)5(19)	107	99	6	2	6	29	telem	I014	F	adulte	2	2012	spring	87	94	91	2	4	3	3	2014.I014		MV4-T002-2014	8	2	85	63.33	15	10	3	8	16	3	0.5	115	10	28	125
MV4	2014	non-mast	T017	T017-MV4	MV4-T017-2014	2	3	2	recup	0	G(18)9(07)	218	167	6	6	7	11	visuel	J015	M	adulte	1	2013	summer	88	93	91	1	1	2	2	2014.J015		MV4-T017-2014	13	4	91.67	6.67	2.5	2.5	1	3	10	3	1	223	9	24	232
MV4	2014	non-mast	T018	T018-MV4	MV4-T018-2014	2	3	2	recup	1	J(40)9(01)	300	161	5	28	NA	NA	telem	I004	F	adulte	2	2012	spring	78	88	82	2	2	3	3	2014.I004		MV4-T018-2014	8	8	85	85	30	5	3	22	16	2	2	76	7	13	83
MV4	2014	non-mast	T027	T027-MV4	MV4-T027-2014	2	3	2	recup	1	C(02)8(16)	122	156	7	1	NA	NA	telem	I084	M	adulte	1	2013	summer	92	106	96	2	2	3	3	2014.I084		MV4-T027-2014	7	6	72.5	20	15	20	8	13	22	1	0.5	46	19	26	65
MV4	2014	non-mast	T050	T050-MV4	MV4-T050-2014	1	1	1	nouveau	0	DD(-34)10(18)	-34	198	6	14	NA	NA	telem	J006	F	adulte	1	2013	summer	75	88	83	1	2	3	3	2014.J006	coord. non-vérifiées - terrier hors-grille	MV4-T050-2014	3	5	73.33	45	7.5	2.5	3	5	20	3	1.5	33	0	13	33
MV4	2014	non-mast	T053	T053-MV4	MV4-T053-2014	1	2	1	nouveau	1	J(05)14(09)	265	269	6	2	6	6	telem	J014	M	adulte	1	2013	summer	92	101	96	1	1	2	2	2014.J014	intrusion au T026 detectee par cet individu le 03/06/2014	MV4-T053-2014	6	4	93.33	30	0	10	6	8	16	2	1	79	0	16	79
MV4	2014	non-mast	T054	T054-MV4	MV4-T054-2014	1	3	2	nouveau	0	A(02)6(02)	82	102	6	11	NA	NA	visuel	J013	M	adulte	1	2013	summer	78	88	83	1	2	3	4	2014.J013		MV4-T054-2014	7	2	80	46.67	30	15	5	7	2	1	1.5	22	0	11	22
MV4	2014	non-mast	T062	T062-MV4	MV4-T062-2014	1	2	2	nouveau	0	G(10)8(16)	210	156	7	6	NA	NA	visuel	J069	F	juv	0	2014	spring	52	65	60	1	2	2	2	2014.J069		MV4-T062-2014	12	7	80	38.33	30	5	3	22	10	2	1	45	0	17	45
MV4	2014	non-mast	T063	T063-MV4	MV4-T063-2014	1	2	1	nouveau	1	I(01)12(09)	241	229	7	6	NA	NA	visuel	J065	F	juv	0	2014	spring	59	69	64	1	1	2	2	2014.J065	terrier introuvable sur le site (coord. non vérifiées)	MV4-T063-2014	12	7	85	27.5	2.5	2.5	2	3	24	3	1.5	53	0	22	53
MV4	2014	non-mast	T004	T004-MV4	MV4-T004-2014	3	5	4	recup	1	H(07)9(16)	227	176	8	10	NA	NA	visuel	J069	F	juv	0	2014	spring	52	65	60	2	2	2	2	2014.J069		MV4-T004-2014	13	7	80	32.5	10	5	3	11	10	1	1	82	6	13	88
MV4	2014	non-mast	T010	T010-MV4	MV4-T010-2014	2	3	3	recup	0	BB(07)05(04)	47	84	8	6	8	10	visuel	J104	F	juv	0	2014	spring	69	77	74	1	1	1	2	2014.J104	terrier introuvable sur le site (coord. non vérifiées)	MV4-T010-2014	5	7	73.33	36.67	5	3.75	4	7	12	3	2	20	0	20	20
MV1	2015	mast	T017	T017-MV1	MV1-T017-2015	3	6	2	conserv	1	A(03)2(09)	257	231	NA	NA	NA	NA	NA	I053	M	adulte	3	2012	spring	90	95	92	1	1	5	5	2015.I053	supposition qu'il a gardé ce terrier entre 2014 et 2016. Il a été trappé 12 fois en 2015 entre le 24/05 et le 22/08, presque toujours dans les trappes autour de son terrier, sauf pendant la période de repro (fin juin). Trappé trois fois au terrier même.	MV1-T017-2015	2	7	87.5	32.5	15	5	3	9	21	2	0.5	148	19	18	167
MV1	2015	mast	T020	T020-MV1	MV1-T020-2015	2	5	3	conserv	0	G(13)4(03)	127	197	5	26	NA	NA	visuel	J019	F	adulte	2	2013	summer	80	101	87	1	3	4	5	2015.J019		MV1-T020-2015	4	13	75	80	7.5	10	2	8	7	NA	NA	241	3	12	244
MV1	2015	mast	T021	T021-MV1	MV1-T021-2015	2	4	1	conserv	1	J(14)10(08)	66	72	7	4	7	7	telem	J020	M	adulte	2	2013	summer	83	92	89	1	1	4	4	2015.J020		MV1-T021-2015	5	13	95	10	22.5	5	5	4	24	3	1.5	76	0	15	76
MV1	2015	mast	T026	T026-MV1	MV1-T026-2015	2	4	1	conserv	1	I(15)1(07)	85	253	6	24	NA	NA	visuel	J043	F	adulte	2	2013	summer	87	98	92	1	1	4	4	2015.J043		MV1-T026-2015	3	9	NA	NA	5	2.5	NA	NA	NA	NA	NA	103	0	27	103
MV1	2015	mast	T028	T028-MV1	MV1-T028-2015	2	4	1	conserv	1	L(16)9(10)	24	90	6	19	NA	NA	visuel	J007	F	adulte	2	2013	summer	77	96	86	1	1	4	4	2015.J007		MV1-T028-2015	4	9	83.33	15	2.5	7.5	6	2	16	2	1.5	110	0	15	110
MV1	2015	mast	T036	T036-MV1	MV1-T036-2015	2	4	2	recup	1	F(19)13(04)	141	16	6	29	7	6	telem	J057	F	adulte	2	2013	summer	81	107	90	1	1	3	4	2015.J057		MV1-T036-2015	1	11	72.5	45	5	21.67	12	14	17	2	1.5	76	26	13	102
MV1	2015	mast	T037	T037-MV1	MV1-T037-2015	2	2	1	conserv	0	C(05)14(120)	215	-120	7	6	NA	NA	telem	I054	M	adulte	3	2012	spring	94	99	97	1	1	2	4	2015.I054		MV1-T037-2015	0	7	75	40	5	10	7	10	28	2	0.5	126	20	20	146
MV1	2015	mast	T040	T040-MV1	MV1-T040-2015	2	2	1	conserv	0	L(00)11(16)	40	44	6	24	NA	NA	visuel	J010	F	adulte	2	2013	summer	81	88	86	1	2	3	4	2015.J010		MV1-T040-2015	3	12	80	26.67	17.5	12.5	8	3	10	2	1	75	0	17	75
MV1	2015	mast	T041	T041-MV1	MV1-T041-2015	2	6	1	conserv	1	I(16)11(00)	84	60	7	4	7	6	telem	J048	M	adulte	2	2013	summer	67	89	83	1	1	6	6	2015.J048		MV1-T041-2015	6	8	90	25	10	17.5	7	6	18	2	1	79	0	20	79
MV1	2015	mast	T053	T053-MV1	MV1-T053-2015	1	3	1	nouveau	1	L(14)3(15)	26	205	7	4	7	6	telem	J151	M	adulte	2	2013	summer	89	98	93	1	2	5	6	2015.J151		MV1-T053-2015	2	7	95	45	10	2.5	4	4	NA	3	1	202	0	12	202
MV1	2015	mast	T054	T054-MV1	MV1-T054-2015	1	5	2	nouveau	1	E(01)9(01)	179	99	7	4	7	6	telem	J026	F	adulte	2	2013	summer	76	120	97	1	1	3	4	2015.J026		MV1-T054-2015	0	10	88.33	11.67	2.5	2.5	3	5	10	3	1	118	0	14	118
MV4	2015	mast	T060	T060-MV4	MV4-T060-2015	2	6	1	conserv	1	B(04)7(10)	104	130	6	19	7	6	visuel	J032	M	adulte	2	2013	summer	92	98	94	1	1	6	6	2015.J032		MV4-T060-2015	6	13	90	6.67	17.5	5	3	6	20	3	1.5	33	0	14	33
MV5	2015	mast	T003	T003-MV5	MV5-T003-2015	2	4	2	conserv	1	H(10)5(16)	150	96	NA	NA	NA	NA	NA	H068	F	adulte	4	2011	summer	80	86	83	1	1	3	5	2015.H068	supposition qu'elle a gardé son terrier entre 2014 et 2016. Elle a été trappée 7 fois en 2015, entre le 23/05 et le 27/08, toujours dans les trappes autour du terrier, dont une fois au terrier même.	MV5-T003-2015	0	4	67.5	10	5	15	7	4	27	1	1	74	10	38	84
MV5	2015	mast	T004	T004-MV5	MV5-T004-2015	2	6	2	conserv	1	D(00)7(01)	60	121	6	29	NA	NA	telem	H072	F	adulte	4	2011	summer	82	94	87	1	1	2	6	2015.H072		MV5-T004-2015	2	4	75	33.33	5	10	7	8	15	1	0.5	92	9	22	101
MV5	2015	mast	T006	T006-MV5	MV5-T006-2015	2	3	1	conserv	1	I(00)01(-45)	160	-45	NA	NA	NA	NA	NA	H058	F	adulte	3	2012	spring	79	91	83	1	1	3	5	2015.H058	supposition qu'elle a gardé son terrier entre 2014 et 2016. Elle a été trappée 5 fois en 2015, entre le 23/05 et le 27/08, toujours dans les trappes autour du terrier (bord de grille), dont une fois au terrier même.	MV5-T006-2015	0	3	NA	NA	2.5	5	NA	NA	NA	NA	NA	92	0	27	92
MV1	2015	mast	T047	T047-MV1	MV1-T047-2015	2	4	3	conserv	0	E(04)4(03)	176	197	6	19	8	26	visuel	J017	F	adulte	1	2014	spring	68	89	80	1	2	4	4	2015.J017		MV1-T047-2015	3	8	85	45	2.5	2.5	3	4	5	2	0.5	250	0	18	250
MV4	2015	mast	T006	T006-MV4	MV4-T006-2015	3	5	3	conserv	1	H(12)5(10)	232	90	6	22	NA	NA	visuel	I075	F	adulte	2	2013	summer	80	95	86	2	2	4	4	2015.I075		MV4-T006-2015	2	10	87.5	51.67	10	10	8	10	23	2	0.5	120	5	16	125
MV4	2015	mast	T016	T016-MV4	MV4-T016-2015	3	3	2	conserv	1	J(03)10(19)	263	199	6	20	6	24	telem	I009	F	adulte	3	2012	spring	85	101	90	2	2	3	4	2015.I009		MV4-T016-2015	7	7	95	10	2.5	5	4	2	18	3	1	102	0	16	102
MV4	2015	mast	T046	T046-MV4	MV4-T046-2015	3	5	2	conserv	0	D(02)3(00)	142	40	7	20	6	27	telem	I015	F	adulte	3	2012	spring	79	101	89	3	4	4	4	2015.I015		MV4-T046-2015	3	10	82.5	27.5	20	15	10	7	13	1	1.5	52	11	19	63
MV4	2015	mast	T058	T058-MV4	MV4-T058-2015	2	3	2	conserv	0	AA(10)1(-32)	70	-32	5	15	NA	NA	visuel	J148	M	adulte	2	2013	summer	NA	NA	NA	1	1	3	4	2015.J148	pas capturé en 2015	MV4-T058-2015	1	NA	81.67	61.67	2.5	2.5	2	3	10	2	1.5	47	0	10	47
MV4	2015	mast	T069	T069-MV4	MV4-T069-2015	1	2	2	nouveau	0	C(10)1(-5)	130	-5	6	24	NA	NA	telem	K011	M	adulte	1	2014	spring	90	94	92	1	3	5	5	2015.K011		MV4-T069-2015	2	6	78.33	40	17.5	10	6	9	13	1	0.5	77	7	22	84
MV5	2015	mast	T009	T009-MV5	MV5-T009-2015	1	2	2	nouveau	0	A(08)9(16)	8	176	6	29	NA	NA	telem	K002	M	adulte	1	2014	spring	70	82	76	1	1	1	2	2015.K002		MV5-T009-2015	2	7	52.5	22.5	2.5	22.5	11	7	20	2	1.5	95	10	30	105
MV4	2015	mast	T002	T002-MV4	MV4-T002-2015	4	5	3	recup	1	B(07)5(19)	107	99	6	24	7	2	telem	J006	F	adulte	2	2013	summer	75	96	85	2	2	3	3	2015.J006		MV4-T002-2015	7	9	85	63.33	15	10	3	8	16	3	0.5	115	10	28	125
MV4	2015	mast	T010	T010-MV4	MV4-T010-2015	3	3	3	recup	0	BB(07)05(04)	47	84	7	2	7	4	telem	J013	M	adulte	2	2013	summer	83	90	86	2	2	3	4	2015.J013	terrier introuvable sur le site (coord. non vérifiées)	MV4-T010-2015	3	9	73.33	36.67	5	3.75	4	7	12	3	2	20	0	20	20
MV1	2016	non-mast	T021	T021-MV1	MV1-T021-2016	3	4	1	conserv	1	J(14)10(08)	66	72	6	4	NA	NA	telem	J020	M	adulte	3	2013	summer	82	101	91	1	1	4	4	2016.J020		MV1-T021-2016	15	5	95	10	22.5	5	5	4	24	3	1.5	76	0	15	76
MV1	2016	non-mast	T022	T022-MV1	MV1-T022-2016	3	6	2	recup	1	I(02)07(03)	98	137	6	1	NA	NA	telem	L011	M	adulte	1	2015	summer	75	101	87	1	1	4	4	2016.L011	a aussi ete vu au T057 le 05/18, mais trop incertain dans le fichier Suivi terrier 2016	MV1-T022-2016	15	15	95	5	2.5	2.5	2	6	12	3	1	99	0	13	99
MV1	2016	non-mast	T023	T023-MV1	MV1-T023-2016	2	5	3	recup	1	L(17)10(19)	23	61	6	14	NA	NA	telem	J055	M	adulte	3	2013	summer	95	100	97	1	1	2	4	2016.J055		MV1-T023-2016	10	4	80	17.5	5	25	10	6	24	4	0.5	55	34	15	89
MV1	2016	non-mast	T026	T026-MV1	MV1-T026-2016	3	4	1	conserv	1	I(15)1(07)	85	253	6	21	7	2	telem	J043	F	adulte	3	2013	summer	91	98	94	1	1	4	4	2016.J043		MV1-T026-2016	9	3	NA	NA	5	2.5	NA	NA	NA	NA	NA	103	0	27	103
MV1	2016	non-mast	T028	T028-MV1	MV1-T028-2016	3	4	1	conserv	1	L(16)9(10)	24	90	5	18	6	4	telem	J007	F	adulte	3	2013	summer	79	90	86	1	1	4	4	2016.J007		MV1-T028-2016	11	5	83.33	15	2.5	7.5	6	2	16	2	1.5	110	0	15	110
MV1	2015	mast	T025	T025-MV1	MV1-T025-2015	2	2	1	conserv	0		NA	NA	NA	NA	NA	NA	telem	J004	F	adulte	2	2013	summer	70	97	82	1	2	5	5	2015.J004		MV1-T025-2015	NA	11	86	42.5	25	7	3	6	7	2	0.5	73	16	16	89
MV1	2016	non-mast	T041	T041-MV1	MV1-T041-2016	3	6	1	conserv	1	I(16)11(00)	84	60	6	4	NA	NA	visuel	J048	M	adulte	3	2013	summer	94	94	94	1	1	6	6	2016.J048		MV1-T041-2016	15	1	90	25	10	17.5	7	6	18	2	1	79	0	20	79
MV1	2016	non-mast	T053	T053-MV1	MV1-T053-2016	2	3	1	conserv	1	L(14)3(15)	26	205	NA	NA	NA	NA	NA	J151	M	adulte	3	2013	summer	92	98	94	1	2	5	6	2016.J151	supposition qu'il a gardé ce terrier entre 2015 et 2017. Il a été trappé 6 fois en 2016, seulement à K4, la trappe la plus proche du T053.	MV1-T053-2016	9	1	95	45	10	2.5	4	4	NA	3	1	202	0	12	202
MV1	2016	non-mast	T054	T054-MV1	MV1-T054-2016	2	5	2	conserv	1	E(01)9(01)	179	99	6	17	NA	NA	telem	J026	F	adulte	3	2013	summer	89	101	95	1	1	3	4	2016.J026		MV1-T054-2016	10	9	88.33	11.67	2.5	2.5	3	5	10	3	1	118	0	14	118
MV1	2016	non-mast	T055	T055-MV1	MV1-T055-2016	1	3	2	nouveau	1	L(09)2(06)	31	234	5	12	5	24	telem	J080	F	adulte	3	2013	summer	82	100	93	1	1	1	4	2016.J080		MV1-T055-2016	9	8	87.5	22.5	10	15	4	5	19	1	1.5	85	16	25	101
MV1	2016	non-mast	T060	T060-MV1	MV1-T060-2016	1	4	2	nouveau	1	K(13)2(08)	47	232	5	18	6	1	telem	J094	F	adulte	3	2013	summer	83	94	88	1	1	2	4	2016.J094		MV1-T060-2016	9	3	95	30	10	10	2	3	NA	3	1	130	0	16	130
MV1	2016	non-mast	T061	T061-MV1	MV1-T061-2016	1	3	2	nouveau	1	N(12)13(00)	-12	20	5	18	5	24	telem	J010	F	adulte	3	2013	summer	80	101	89	2	2	3	4	2016.J010		MV1-T061-2016	4	4	85	27.5	2.5	5	6	8	NA	2	1	109	0	20	109
MV1	2016	non-mast	T064	T064-MV1	MV1-T064-2016	1	4	2	nouveau	1	C(15)3(08)	205	212	6	17	7	1	telem	K026	F	adulte	1	2015	summer	72	83	78	1	1	3	4	2016.K026		MV1-T064-2016	13	4	95	12.5	10	2.5	0	4	NA	1	0.5	235	0	12	235
MV1	2016	non-mast	T066	T066-MV1	MV1-T066-2016	1	4	2	nouveau	1	M(18)2(00)	2	240	6	1	6	4	telem	L012	F	adulte	1	2015	summer	81	96	87	1	2	4	4	2016.L012		MV1-T066-2016	7	7	86.25	45	20	2.5	2	3	NA	2	2	96	0	16	96
MV4	2016	non-mast	T024	T024-MV4	MV4-T024-2016	3	6	3	recup	1	H(01)12(19)	221	239	7	4	NA	NA	telem	L122	F	adulte	1	2015	summer	77	87	84	1	1	2	2	2016.L122		MV4-T024-2016	7	3	67.5	42.5	1.25	5	3	4	12	2	1.5	53	0	26	53
MV4	2016	non-mast	T060	T060-MV4	MV4-T060-2016	3	6	1	conserv	1	B(04)7(10)	104	130	5	12	5	20	visuel	J032	M	adulte	3	2013	summer	99	103	102	1	1	6	6	2016.J032		MV4-T060-2016	11	3	90	6.67	17.5	5	3	6	20	3	1.5	33	0	14	33
MV4	2016	non-mast	T079	T079-MV4	MV4-T079-2016	1	4	1	nouveau	1	C(19)1(14)	139	14	6	17	NA	NA	telem	L096	M	adulte	1	2015	summer	91	99	95	1	1	4	4	2016.L096		MV4-T079-2016	8	4	96.67	18.33	10	7.5	5	4	NA	3	1	101	0	19	101
MV4	2016	non-mast	T082	T082-MV4	MV4-T082-2016	1	4	2	nouveau	1	I(03)14(03)	243	263	6	27	NA	NA	telem	L019	F	adulte	1	2015	summer	81	89	86	1	1	2	2	2016.L019		MV4-T082-2016	4	1	85	75	0	15	4	5	17	2	0.5	68	18	25	86
MV5	2016	non-mast	T012	T012-MV5	MV5-T012-2016	1	2	1	nouveau	1	B(03)3(01)	23	41	6	4	NA	NA	telem	L004	M	adulte	1	2015	summer	81	90	85	1	1	2	2	2016.L004		MV5-T012-2016	1	3	82.5	25	5	15	7	8	22	1	0.5	61	14	39	75
MV5	2016	non-mast	T015	T015-MV5	MV5-T015-2016	1	3	2	nouveau	1	C(00)08(16)	40	156	6	4	6	21	telem	L003	F	adulte	1	2015	summer	81	88	84	1	2	4	4	2016.L003		MV5-T015-2016	4	2	62.5	55	0	30	12	5	14	2	0.5	84	15	28	99
MV5	2016	non-mast	T019	T019-MV5	MV5-T019-2016	1	3	2	nouveau	1	F(04)6(06)	104	106	6	21	NA	NA	telem	L021	M	adulte	1	2015	summer	84	95	90	1	2	3	4	2016.L021		MV5-T019-2016	5	3	77.5	35	2.5	15	25	11	9	0	1	47	10	34	57
MV1	2016	non-mast	T008	T008-MV1	MV1-T008-2016	2	4	3	recup	1	B(03)5(17)	237	163	6	19	NA	NA	telem	L111	F	adulte	1	2015	summer	81	90	86	1	1	2	2	2016.L111		MV1-T008-2016	8	4	83.33	36.67	5	2.5	3	2	14	2	1.5	69	0	15	69
MV1	2016	non-mast	T074	T074-MV1	MV1-T074-2016	2	3	2	recup	1	N(21)9(00)	-21	100	6	14	NA	NA	telem	L026	M	adulte	1	2015	summer	77	96	85	1	1	2	2	2016.L026		MV1-T074-2016	2	3	82.5	37.5	10	4	5	5	18	2	0.5	106	14	29	120
MV1	2016	non-mast	T009	T009-MV1	MV1-T009-2016	3	4	2	recup	1	G(12)2(10)	128	230	6	19	NA	NA	telem	L024	F	adulte	1	2015	summer	81	93	89	1	1	2	2	2016.L024		MV1-T009-2016	13	6	91.67	15	25	7.5	4	8	20	3	2	199	8	31	207
MV1	2016	non-mast	T010	T010-MV1	MV1-T010-2016	4	7	4	recup	1	J(08)2(15)	72	225	6	21	NA	NA	telem	L060	M	adulte	1	2015	summer	84	87	86	1	1	2	2	2016.L060		MV1-T010-2016	10	3	80	85	17.5	15	3	12	10	4	0.5	122	10	19	132
MV1	2016	non-mast	T017	T017-MV1	MV1-T017-2016	4	6	2	conserv	1	A(03)2(09)	257	231	6	17	NA	NA	telem	I053	M	adulte	4	2012	spring	90	95	93	1	1	5	5	2016.I053	**conserv de deux ans avant	MV1-T017-2016	7	5	87.5	32.5	15	5	3	9	21	2	0.5	148	19	18	167
MV1	2016	non-mast	T001	T001-MV1	MV1-T001-2016	4	5	4	recup	1	D(18)2(00)	182	240	5	24	6	4	telem	J017	F	adulte	2	2014	spring	84	98	87	2	2	4	4	2016.J017		MV1-T001-2016	11	4	92.5	35	20	10	5	19	26	1	0.5	119	27	18	146
MV1	2016	non-mast	T020	T020-MV1	MV1-T020-2016	3	5	3	recup	1	G(13)4(03)	127	197	5	24	NA	NA	telem	L014	M	adulte	1	2015	summer	81	95	87	1	1	2	3	2016.L014		MV1-T020-2016	17	5	75	80	7.5	10	2	8	7	NA	NA	241	3	12	244
MV1	2016	non-mast	T036	T036-MV1	MV1-T036-2016	3	4	2	conserv	1	F(19)13(04)	141	16	6	7	NA	NA	visuel	J057	F	adulte	3	2013	summer	76	91	85	1	1	3	4	2016.J057		MV1-T036-2016	6	3	72.5	45	5	21.67	12	14	17	2	1.5	76	26	13	102
MV1	2016	non-mast	T051	T051-MV1	MV1-T051-2016	2	5	4	recup	1	G(12)7(12)	128	128	6	17	6	21	telem	L007	M	adulte	1	2015	summer	82	92	89	1	2	4	4	2016.L007		MV1-T051-2016	14	5	94	10	5	10	4	7	29	1	1	143	31	15	174
MV1	2016	non-mast	T056	T056-MV1	MV1-T056-2016	1	2	1	nouveau	1	D(18)4(19)	182	181	5	12	5	24	telem	K037	F	adulte	1	2015	summer	75	86	83	1	1	2	3	2016.K037		MV1-T056-2016	16	6	80	42.5	12.5	17.5	4	5	NA	1	1	179	0	11	179
MV1	2016	non-mast	T059	T059-MV1	MV1-T059-2016	1	1	1	nouveau	1	F(11)7(07)	149	133	5	18	5	24	telem	J019	F	adulte	3	2013	summer	76	96	85	2	3	4	5	2016.J019		MV1-T059-2016	15	7	93.33	5	2.5	2.5	4	2	NA	2	1	186	0	21	186
MV1	2016	non-mast	T063	T063-MV1	MV1-T063-2016	1	1	1	nouveau	0	G(11)05(19)	129	161	5	24	NA	NA	telem	L009	M	adulte	1	2015	summer	82	90	87	1	2	4	4	2016.L009	terrier introuvable sur le site (coord. non vérifiées)	MV1-T063-2016	13	2	65	68.75	15	12.5	4	7	NA	0	0	318	0	12	318
MV1	2016	non-mast	T083	T083-MV1	MV1-T083-2016	1	2	2	nouveau	0	I(12)7(00)	88	140	6	21	NA	NA	telem	L063	M	adulte	1	2015	summer	74	82	79	1	1	1	2	2016.L063		MV1-T083-2016	14	4	82.5	22.5	7.5	10	5	5	NA	2	1	116	0	17	116
MV1	2016	non-mast	T084	T084-MV1	MV1-T084-2016	1	2	1	nouveau	1	B(03)12(10)	237	30	7	2	NA	NA	telem	L112	F	adulte	1	2015	summer	76	89	85	1	2	4	4	2016.L112	age pas clair	MV1-T084-2016	2	7	70	27.5	7.5	17.5	6	7	NA	3	2	156	0	24	156
MV4	2016	non-mast	T019	T019-MV4	MV4-T019-2016	4	5	2	recup	1	G(11)9(19)	211	179	6	3	NA	NA	visuel	L043	F	adulte	1	2015	summer	82	95	89	1	2	3	4	2016.L043		MV4-T019-2016	11	7	83.33	5	2.5	5	4	2	10	3	1.5	78	0	13	78
MV4	2016	non-mast	T026	T026-MV4	MV4-T026-2016	2	4	3	recup	1	I(16)12(08)	256	228	7	11	NA	NA	telem	L052	F	adulte	1	2015	summer	73	92	84	1	1	2	2	2016.L052		MV4-T026-2016	7	4	75	75	2.5	5	4	6	19	2	1	74	6	10	80
MV4	2016	non-mast	T029	T029-MV4	MV4-T029-2016	4	7	4	recup	1	H(00)07(07)	220	127	6	18	NA	NA	telem	L054	F	adulte	1	2015	summer	81	88	80	1	2	3	4	2016.L054		MV4-T029-2016	8	5	90	30	27.5	20	5	22	19	1	0.5	85	7	20	92
MV4	2016	non-mast	T049	T049-MV4	MV4-T049-2016	3	4	2	recup	1	D(02)7(19)	142	139	6	18	NA	NA	telem	L071	M	adulte	1	2015	summer	90	96	93	1	1	2	3	2016.L071		MV4-T049-2016	15	2	82.5	35	22.5	12.5	5	11	16	2	1	40	23	27	63
MV4	2016	non-mast	T072	T072-MV4	MV4-T072-2016	1	2	1	nouveau	1	E(03)4(07)	163	67	5	20	5	27	telem	L001	F	adulte	1	2015	summer	78	91	84	1	1	2	2	2016.L001		MV4-T072-2016	12	2	98.33	13.33	2.5	15	3	4	NA	1	0	120	0	17	120
MV4	2016	non-mast	T088	T088-MV4	MV4-T088-2016	1	1	1	nouveau	1	J(32)2(02)	292	22	7	19	NA	NA	telem	K061	F	adulte	1	2015	summer	80	86	83	1	1	1	4	2016.K061		MV4-T088-2016	1	2	80	47.5	17	10	2	10	17	3	0.5	174	12	13	186
MV4	2016	non-mast	T089	T089-MV4	MV4-T089-2016	1	1	1	nouveau	0	AA(17)11(08)	77	208	7	3	NA	NA	telem	L094	M	juv	0	2016	spring	73	86	80	1	2	2	2	2016.L094	terrier introuvable sur le site (coord. non vérifiées)	MV4-T089-2016	4	5	81.67	26.67	20	5	2	2	NA	2	1	108	0	15	108
MV4	2016	non-mast	T092	T092-MV4	MV4-T092-2016	1	2	1	nouveau	1	H(16)11(14)	236	214	7	4	7	11	telem	L123	M	adulte	1	2015	summer	91	97	94	1	1	2	2	2016.L123		MV4-T092-2016	8	2	91.67	35	10	15	4	7	NA	3	0.5	96	0	16	96
MV4	2016	non-mast	T098	T098-MV4	MV4-T098-2016	1	1	1	nouveau	0	F(00)5(17)	180	97	7	11	NA	NA	telem	L053	F	juv	0	2016	spring	59	87	72	1	2	2	2	2016.L053		MV4-T098-2016	11	12	91.67	25	2.5	2.5	2	4	NA	3	1	57	0	11	57
MV5	2016	non-mast	T013	T013-MV5	MV5-T013-2016	1	2	1	nouveau	1	E(07)8(05)	87	145	6	4	NA	NA	telem	L020	F	adulte	1	2015	summer	71	85	79	1	1	2	2	2016.L020		MV5-T013-2016	6	2	80	40	2.5	15	6	9	17	2	2	113	8	17	121
MV4	2016	non-mast	T004	T004-MV4	MV4-T004-2016	5	5	4	recup	0	H(07)9(16)	227	176	6	3	NA	NA	visuel	L049	F	adulte	1	2015	summer	84	94	91	1	2	2	3	2016.L049		MV4-T004-2016	9	6	80	32.5	10	5	3	11	10	1	1	82	6	13	88
MV4	2016	non-mast	T042	T042-MV4	MV4-T042-2016	3	4	4	recup	1	C(16)6(12)	136	112	5	19	5	27	visuel	L017	M	adulte	1	2015	summer	85	92	88	1	1	1	2	2016.L017		MV4-T042-2016	13	3	80	52.5	10	5	3	7	5	2	2	88	4	25	92
MV5	2016	non-mast	T008	T008-MV5	MV5-T008-2016	2	3	3	recup	1	B(10)7(10)	30	130	6	4	6	21	telem	L005	F	adulte	1	2015	summer	72	92	82	1	1	1	2	2016.L005		MV5-T008-2016	5	5	80	40	2.5	20	6	8	14	1	1	50	20	28	70
MV1	2017	mast	T022	T022-MV1	MV1-T022-2017	4	6	2	conserv	1	I(02)07(03)	98	137	5	16	5	17	telem	L011	M	adulte	2	2015	summer	84	102	95	1	1	4	4	2017.L011		MV1-T022-2017	4	14	95	5	2.5	2.5	2	6	12	3	1	99	0	13	99
MV1	2017	mast	T041	T041-MV1	MV1-T041-2017	4	6	1	conserv	1	I(16)11(00)	84	60	6	11	6	14	telem	J048	M	adulte	4	2013	summer	85	95	90	1	1	6	6	2017.J048		MV1-T041-2017	5	23	90	25	10	17.5	7	6	18	2	1	79	0	20	79
MV1	2017	mast	T064	T064-MV1	MV1-T064-2017	2	4	2	conserv	1	C(15)3(08)	205	212	NA	NA	NA	NA	NA	K026	F	adulte	2	2015	summer	73	102	81	1	1	3	4	2017.K026	supposition qu'il a conservé ce terrier entre 2016 et 2018. Il a été trappé 24 fois en 2017, toujours dans les trappes autour du terrier et 5 fois au terrier même	MV1-T064-2017	9	8	95	12.5	10	2.5	0	4	NA	1	0.5	235	0	12	235
MV1	2017	mast	T066	T066-MV1	MV1-T066-2017	2	4	2	conserv	0	M(18)2(00)	2	240	6	8	NA	NA	telem	L012	F	adulte	2	2015	summer	71	100	84	1	2	4	4	2017.L012		MV1-T066-2017	3	9	86.25	45	20	2.5	2	3	NA	2	2	96	0	16	96
MV1	2017	mast	T084	T084-MV1	MV1-T084-2017	2	2	1	conserv	0	B(03)12(10)	237	30	6	11	6	14	telem	L112	F	adulte	2	2015	summer	69	87	86	1	2	4	4	2017.L112		MV1-T084-2017	1	6	70	27.5	7.5	17.5	6	7	NA	3	2	156	0	24	156
MV1	2017	mast	T101	T101-MV1	MV1-T101-2017	1	3	1	nouveau	1	E(04)6(01)	176	159	5	20	NA	NA	telem	L009	M	adulte	2	2015	summer	79	98	92	2	2	4	4	2017.L009		MV1-T101-2017	8	23	NA	18.33	12.33	11	13	11	NA	3	0.5	80	17	25	97
MV4	2017	mast	T060	T060-MV4	MV4-T060-2017	4	6	1	conserv	1	B(04)7(10)	104	130	NA	NA	NA	NA	NA	J032	M	adulte	4	2013	summer	88	105	95	1	1	6	6	2017.J032	supposition qu'il a gardé ce terrier entre 2016 et 2018. Il a été trappé 41 fois en 2017, entre le 12/05 et le 28/08, dans les trappes alentour du terrier, sauf pendant la période de repro (fin juin), où il est allé plus loin. Ce tamia a été associé à ce terrier en 2014, 2015, 2016, 2018 et 2019. Peu de chance qu'il ait changé en 2017.	MV4-T060-2017	3	23	90	6.67	17.5	5	3	6	20	3	1.5	33	0	14	33
MV4	2017	mast	T079	T079-MV4	MV4-T079-2017	2	4	1	conserv	1	C(19)1(14)	139	14	6	3	6	2	telem	L096	M	adulte	2	2015	summer	87	98	93	1	1	4	4	2017.L096		MV4-T079-2017	5	12	96.67	18.33	10	7.5	5	4	NA	3	1	101	0	19	101
MV4	2017	mast	T100	T100-MV4	MV4-T100-2017	1	3	1	nouveau	1	B(06)4(16)	106	76	5	17	5	24	telem	L101	M	adulte	2	2015	summer	83	101	92	1	1	3	4	2017.L101		MV4-T100-2017	8	18	70	45	0.75	12.5	6	4	NA	4	1	21	25	14	46
MV5	2017	mast	T025	T025-MV5	MV5-T025-2017	1	3	1	nouveau	1	E(06)7(08)	86	128	6	8	6	11	telem	J045	F	adulte	4	2013	summer	84	90	88	1	1	3	6	2017.J045		MV5-T025-2017	7	4	85	35	5	35	14	6	11	2	1	84	17	25	101
MV1	2016	non-mast	T030	T030-MV1	MV1-T030-2016	3	5	2	recup	1	B(04)4(08)	236	192	6	17	NA	NA	telem	J004	F	adulte	3	2013	summer	77	93	88	2	2	4	5	2016.J004		MV1-T030-2016	9	5	90	40	10	10	5	7	17	1	0.5	111	26	24	137
MV1	2017	mast	T053	T053-MV1	MV1-T053-2017	3	3	1	conserv	1	L(14)3(15)	26	205	5	20	5	23	telem	J151	M	adulte	4	2013	summer	84	99	91	1	2	5	6	2017.J151	**conserv de deux ans avant	MV1-T053-2017	4	15	95	45	10	2.5	4	4	NA	3	1	202	0	12	202
MV1	2017	mast	T102	T102-MV1	MV1-T102-2017	1	2	1	nouveau	1	D(13)9(14)	187	86	6	11	6	14	telem	K014	M	adulte	3	2014	spring	86	105	93	1	1	2	4	2017.K014		MV1-T102-2017	4	18	92.5	30	0	15	5	9	10	1	1.5	69	25	16	94
MV1	2017	mast	T103	T103-MV1	MV1-T103-2017	1	1	1	nouveau	0	A(00)14(80)	260	-80	6	17	6	26	telem	L152	M	adulte	1	2016	spring	61	84	76	1	2	2	4	2017.L152		MV1-T103-2017	0	8	92.5	37.5	2.5	7	4	10	13	3	1	129	6	17	135
MV4	2017	mast	T105	T105-MV4	MV4-T105-2017	1	2	2	nouveau	1	E(00)13(00)	160	240	6	10	6	14	telem	L148	F	adulte	1	NA	NA	55	111	83	1	1	1	3	2017.L148		MV4-T105-2017	2	10	80	21.67	3	18.33	2	6	NA	4	2	36	7	13	43
MV5	2017	mast	T015	T015-MV5	MV5-T015-2017	2	3	2	conserv	0	C(00)08(16)	40	156	5	26	6	3	telem	L003	F	adulte	2	2015	summer	86	97	92	1	2	4	4	2017.L003		MV5-T015-2017	5	8	62.5	55	0	30	12	5	14	2	0.5	84	15	28	99
MV5	2017	mast	T019	T019-MV5	MV5-T019-2017	2	3	2	conserv	0	F(04)6(06)	104	106	6	17	6	26	telem	L021	M	adulte	2	2015	summer	85	99	93	1	2	3	4	2017.L021		MV5-T019-2017	5	13	77.5	35	2.5	15	25	11	9	0	1	47	10	34	57
MV5	2017	mast	T020	T020-MV5	MV5-T020-2017	1	2	2	nouveau	0	G(19)7(18)	139	138	5	20	5	26	telem	L090	M	adulte	2	2015	summer	92	103	96	1	2	2	4	2017.L090		MV5-T020-2017	6	6	80	47.5	20	10	6	16	1	1	1	50	6	25	56
MV5	2017	mast	T026	T026-MV5	MV5-T026-2017	1	2	1	nouveau	1	E(02)9(08)	82	168	6	17	6	26	telem	K005	M	adulte	3	2014	spring	86	97	91	1	1	2	4	2017.K005		MV5-T026-2017	6	7	60	80	7	35	15	20	17	4	0.5	237	9	10	246
MV1	2017	mast	T051	T051-MV1	MV1-T051-2017	3	5	4	conserv	0	G(12)7(12)	128	128	5	20	5	23	telem	L007	M	adulte	2	2015	summer	81	96	88	1	2	4	4	2017.L007		MV1-T051-2017	6	12	94	10	5	10	4	7	29	1	1	143	31	15	174
MV4	2017	mast	T019	T019-MV4	MV4-T019-2017	5	5	2	conserv	0	G(11)9(19)	211	179	6	14	NA	NA	visuel	L043	F	adulte	2	2015	summer	73	101	83	1	2	3	4	2017.L043	Juste à côte de son terrier l'an passe, T019. Probablement le même terrier, deux entrees	MV4-T019-2017	8	6	83.33	5	2.5	5	4	2	10	3	1.5	78	0	13	78
MV4	2017	mast	T029	T029-MV4	MV4-T029-2017	5	7	4	conserv	0	H(00)07(07)	220	127	6	10	NA	NA	telem	L054	F	adulte	2	2015	summer	83	100	87	1	2	3	4	2017.L054		MV4-T029-2017	4	10	90	30	27.5	20	5	22	19	1	0.5	85	7	20	92
MV4	2017	mast	T044	T044-MV4	MV4-T044-2017	3	3	2	recup	0	J(20)12(01)	280	221	6	10	NA	NA	telem	L121	M	adulte	2	2015	summer	72	97	90	1	2	2	4	2017.L121		MV4-T044-2017	5	8	87.5	27.5	2.5	10	6	6	22	1	0.5	110	15	22	125
MV4	2017	mast	T046	T046-MV4	MV4-T046-2017	4	4	2	recup	0	D(02)3(00)	142	40	6	2	6	3	telem	K011	M	adulte	3	2014	spring	84	104	94	2	3	4	5	2017.K011		MV4-T046-2017	5	15	82.5	27.5	20	15	10	7	13	1	1.5	52	11	19	63
MV4	2017	mast	T051	T051-MV4	MV4-T051-2017	3	5	5	recup	0	I(02)9(00)	242	160	5	17	5	24	telem	L049	F	adulte	2	2015	summer	69	123	94	2	2	2	3	2017.L049		MV4-T051-2017	6	14	75	33.33	7.5	5	3	5	8	2	1	144	0	15	144
MV1	2018	non-mast	T041	T041-MV1	MV1-T041-2018	5	6	1	conserv	1	I(16)11(00)	84	60	NA	NA	NA	NA	NA	J048	M	adulte	5	2013	summer	90	95	93	1	1	6	6	2018.J048		MV1-T041-2018	8	3	90	25	10	17.5	7	6	18	2	1	79	0	20	79
MV1	2018	non-mast	T101	T101-MV1	MV1-T101-2018	2	3	1	conserv	1	E(04)6(01)	176	159	5	28	NA	NA	visuel	L009	M	adulte	3	2015	summer	96	101	97	2	2	4	4	2018.L009		MV1-T101-2018	10	5	NA	18.33	12.33	11	13	11	NA	3	0.5	80	17	25	97
MV4	2018	non-mast	T060	T060-MV4	MV4-T060-2018	5	6	1	conserv	1	B(04)7(10)	104	130	5	8	5	30	visuel	J032	M	adulte	5	2013	summer	90	101	95	1	1	6	6	2018.J032	**conserv de deux ans avant	MV4-T060-2018	9	5	90	6.67	17.5	5	3	6	20	3	1.5	33	0	14	33
MV4	2018	non-mast	T079	T079-MV4	MV4-T079-2018	3	4	1	conserv	1	C(19)1(14)	139	14	6	2	6	10	telem	L096	M	adulte	3	2015	summer	95	99	97	1	1	4	4	2018.L096		MV4-T079-2018	7	4	96.67	18.33	10	7.5	5	4	NA	3	1	101	0	19	101
MV4	2018	non-mast	T100	T100-MV4	MV4-T100-2018	2	3	1	conserv	1	B(06)4(16)	106	76	5	27	5	28	telem	L101	M	adulte	3	2015	summer	94	100	97	1	1	3	4	2018.L101		MV4-T100-2018	12	2	70	45	0.75	12.5	6	4	NA	4	1	21	25	14	46
MV5	2018	non-mast	T025	T025-MV5	MV5-T025-2018	2	3	1	conserv	1	E(06)7(08)	86	128	NA	NA	NA	NA	NA	J045	F	adulte	5	2013	summer	84	89	87	1	1	3	6	2018.J045	supposition qu'elle a gardé son terrier entre 2017 et 2018. Elle a été trappée 4 fois en 2018 (le nombre de fois où elle est attrapée depuis 2014 est très bas chaque année), dont 3 fois au terrier même.	MV5-T025-2018	8	2	85	35	5	35	14	6	11	2	1	84	17	25	101
MV1	2018	non-mast	T066	T066-MV1	MV1-T066-2018	3	4	2	conserv*	1	M(18)2(00)	2	240	5	22	5	23	telem	L145	M	adulte	2	2016	spring	94	100	96	1	1	2	4	2018.L145	*conservé car il s'est déplacé là en septembre 2017	MV1-T066-2018	5	5	86.25	45	20	2.5	2	3	NA	2	2	96	0	16	96
MV1	2018	non-mast	T022	T022-MV1	MV1-T022-2018	5	6	2	conserv	1	I(02)07(03)	98	137	5	29	5	30	telem	L011	M	adulte	3	2015	summer	96	102	99	1	1	4	4	2018.L011		MV1-T022-2018	9	4	95	5	2.5	2.5	2	6	12	3	1	99	0	13	99
MV1	2018	non-mast	T054	T054-MV1	MV1-T054-2018	4	5	2	recup	1	E(01)9(01)	179	99	5	29	5	30	telem	L112	F	adulte	3	2015	summer	94	103	98	2	2	4	4	2018.L112		MV1-T054-2018	11	2	88.33	11.67	2.5	2.5	3	5	10	3	1	118	0	14	118
MV1	2018	non-mast	T055	T055-MV1	MV1-T055-2018	2	3	2	recup	1	L(09)2(06)	31	234	6	20	6	21	telem	N020	M	adulte	1	2017	summer	95	98	96	1	1	2	2	2018.N020		MV1-T055-2018	5	3	87.5	22.5	10	15	4	5	19	1	1.5	85	16	25	101
MV1	2018	non-mast	T060	T060-MV1	MV1-T060-2018	3	4	2	recup	1	K(13)2(08)	47	232	6	15	6	16	telem	N018	M	adulte	1	2017	summer	85	86	86	1	1	2	2	2018.N018		MV1-T060-2018	5	3	95	30	10	10	2	3	NA	3	1	130	0	16	130
MV1	2018	non-mast	T061	T061-MV1	MV1-T061-2018	2	3	2	recup	1	N(12)13(00)	-12	20	6	20	6	21	telem	N091	F	adulte	1	2017	summer	92	96	94	1	1	2	2	2018.N091		MV1-T061-2018	2	3	85	27.5	2.5	5	6	8	NA	2	1	109	0	20	109
MV1	2018	non-mast	T069	T069-MV1	MV1-T069-2018	2	3	2	recup	1	N(15)3(12)	-15	208	6	20	6	21	telem	N057	F	adulte	1	2017	summer	84	87	86	1	1	2	2	2018.N057		MV1-T069-2018	4	4	87.5	30	20	7.5	2	17	10	0	0.5	50	15	26	65
MV1	2018	non-mast	T079	T079-MV1	MV1-T079-2018	2	3	2	recup	1	H(12)8(17)	108	103	6	15	6	16	telem	N058	M	adulte	1	2017	summer	84	90	87	1	1	2	2	2018.N058		MV1-T079-2018	11	7	92.5	6.67	15	2.5	5	4	NA	2	1	155	0	19	155
MV1	2018	non-mast	T087	T087-MV1	MV1-T087-2018	2	3	2	recup	1	E(17)8(01)	163	119	5	23	5	24	telem	L007	M	adulte	3	2015	summer	89	94	92	2	2	4	4	2018.L007		MV1-T087-2018	13	5	58.33	62.5	5	15	6	11	21	2	1	93	12	15	105
MV1	2018	non-mast	T104	T104-MV1	MV1-T104-2018	1	2	1	nouveau	1	B(16)7(13)	224	127	5	23	6	6	telem	N007	M	adulte	1	2017	summer	82	89	86	1	1	2	2	2018.N007		MV1-T104-2018	8	5	90	45	8.5	7	11	16	NA	3	1	101	13	17	114
MV1	2018	non-mast	T105	T105-MV1	MV1-T105-2018	1	1	1	nouveau	1	N(02)12(13)	-2	27	5	29	5	30	telem	L064	M	adulte	3	2015	summer	85	89	87	1	1	1	4	2018.L064		MV1-T105-2018	3	4	80	32.5	7.5	12.5	7	12	21	2	0.5	128	8	25	136
MV1	2018	non-mast	T106	T106-MV1	MV1-T106-2018	1	2	1	nouveau	1	A(05)3(15)	255	205	6	15	6	16	telem	N056	M	adulte	1	2017	summer	86	91	88	1	1	2	2	2018.N056		MV1-T106-2018	4	3	86	25	7	12	8	18	NA	3	0.5	140	7	15	147
MV1	2018	non-mast	T107	T107-MV1	MV1-T107-2018	1	1	1	nouveau	0	A(19)11(01)	241	59	6	26	6	29	telem	N070	M	adulte	1	2017	summer	93	94	93	1	1	1	2	2018.N070		MV1-T107-2018	4	1	82.5	25	10	5	7	17	NA	4	1.5	57	1	22	58
MV4	2018	non-mast	T036	T036-MV4	MV4-T036-2018	2	3	2	recup	1	G(10)14(00)	210	260	7	5	7	7	telem	N062	F	adulte	1	2017	summer	90	98	95	1	1	2	2	2018.N062		MV4-T036-2018	4	1	80	40	1.25	5	3	4	18	3	1.5	71	0	16	71
MV4	2018	non-mast	T055	T055-MV4	MV4-T055-2018	2	3	2	recup	1	A(15)12(05)	95	225	6	16	6	19	telem	N045	F	adulte	1	2017	summer	92	97	94	1	1	2	2	2018.N045		MV4-T055-2018	3	3	81.67	10	27.5	5	6	6	14	4	2	29	0	11	29
MV4	2018	non-mast	T061	T061-MV4	MV4-T061-2018	2	3	2	recup	1	H(07)3(03)	227	43	5	27	5	28	telem	K011	M	adulte	4	2014	spring	94	99	97	3	3	4	5	2018.K011		MV4-T061-2018	3	3	33.33	68.33	5	5	3	8	10	1	0.5	70	0	19	70
MV4	2018	non-mast	T071	T071-MV4	MV4-T071-2018	2	3	2	recup	1	A(07)1(03)	87	3	6	22	6	25	telem	N077	F	adulte	1	2017	summer	84	93	87	1	1	2	2	2018.N077		MV4-T071-2018	5	4	NA	NA	NA	NA	NA	NA	NA	NA	NA	NA	NA	NA	NA
MV4	2018	non-mast	T082	T082-MV4	MV4-T082-2018	3	4	2	recup	1	I(03)14(03)	243	263	6	22	6	25	telem	N048	M	adulte	1	2017	summer	84	86	85	1	1	2	2	2018.N048		MV4-T082-2018	3	1	85	75	0	15	4	5	17	2	0.5	68	18	25	86
MV4	2018	non-mast	T109	T109-MV4	MV4-T109-2018	1	2	1	nouveau	1	A(00)7(00)	80	120	5	27	6	10	telem	N002	F	adulte	1	2017	summer	87	99	90	1	1	2	2	2018.N002		MV4-T109-2018	8	6	55	90	5	15	9	6	15	1	0.5	82	4	16	86
MV4	2018	non-mast	T114	T114-MV4	MV4-T114-2018	1	1	1	nouveau	0	J(02)9(03)	262	163	6	22	6	25	telem	N049	F	adulte	1	2017	summer	86	91	89	1	2	2	2	2018.N049		MV4-T114-2018	3	2	82.5	20	3	5	6	14	NA	4	1	118	17	18	135
MV5	2018	non-mast	T004	T004-MV5	MV5-T004-2018	3	4	2	recup	1	D(00)7(01)	60	121	6	10	6	12	telem	N004	M	adulte	1	2017	summer	90	97	94	1	1	2	2	2018.N004		MV5-T004-2018	7	2	75	33.33	5	10	7	8	15	1	0.5	92	9	22	101
MV5	2018	non-mast	T031	T031-MV5	MV5-T031-2018	1	1	1	nouveau	1	A(-15)7(15)	-15	135	5	22	5	24	telem	L021	M	adulte	3	2015	summer	96	101	98	2	2	3	4	2018.L021		MV5-T031-2018	1	1	80	61.67	2.5	15	5	13	16	3	0.5	143	8	19	151
MV5	2018	non-mast	T032	T032-MV5	MV5-T032-2018	1	2	1	nouveau	1	D(00)9(16)	60	176	5	22	5	24	telem	L003	F	adulte	3	2015	summer	92	102	96	2	2	4	4	2018.L003		MV5-T032-2018	5	6	82.5	57.5	1	15	14	14	NA	1	1	72	5	35	77
MV5	2018	non-mast	T034	T034-MV5	MV5-T034-2018	1	2	1	nouveau	1	I(02)7(02)	162	122	6	20	6	21	telem	N053	M	adulte	1	2017	summer	82	88	85	1	1	2	2	2018.N053		MV5-T034-2018	3	4	87.5	32.5	30	5	15	22	NA	3	1.5	83	6	15	89
MV4	2018	non-mast	T048	T048-MV4	MV4-T048-2018	3	4	3	recup	1	E(10)02(09)	170	29	5	18	6	25	telem	N061	F	adulte	1	2017	summer	83	89	86	1	1	2	2	2018.N061		MV4-T048-2018	6	6	90	47.5	2.5	5	3	7	18	2	1	54	0	21	54
MV1	2018	non-mast	T008	T008-MV1	MV1-T008-2018	4	4	3	recup	0	B(03)5(17)	237	163	6	15	6	16	telem	N019	F	adulte	1	2017	summer	74	79	78	1	2	2	2	2018.N019		MV1-T008-2018	7	4	83.33	36.67	5	2.5	3	2	14	2	1.5	69	0	15	69
MV1	2018	non-mast	T010	T010-MV1	MV1-T010-2018	6	7	4	recup	1	J(08)2(15)	72	225	6	6	6	16	telem	J151	M	adulte	5	2013	summer	92	99	95	2	2	5	6	2018.J151		MV1-T010-2018	3	5	80	85	17.5	15	3	12	10	4	0.5	122	10	19	132
MV1	2018	non-mast	T023	T023-MV1	MV1-T023-2018	4	5	3	recup	1	L(17)10(19)	23	61	6	20	6	21	telem	N073	M	adulte	1	2017	summer	96	103	99	1	1	2	2	2018.N073		MV1-T023-2018	5	4	80	17.5	5	25	10	6	24	4	0.5	55	34	15	89
MV1	2018	non-mast	T029	T029-MV1	MV1-T029-2018	3	4	3	recup	1	N(10)01(13)	-10	247	5	22	5	23	telem	L012	F	adulte	3	2015	summer	90	102	94	2	2	4	4	2018.L012		MV1-T029-2018	4	4	85	28.33	5	5	5	5	14	2	2	39	0	15	39
MV1	2018	non-mast	T045	T045-MV1	MV1-T045-2018	2	3	3	recup	0	A(08)8(02)	252	118	5	29	5	30	telem	L152	M	adulte	2	2016	spring	83	91	86	2	2	2	4	2018.L152		MV1-T045-2018	6	2	91.67	15	2.5	2.5	3	3	4	3	1	83	0	15	83
MV1	2018	non-mast	T048	T048-MV1	MV1-T048-2018	3	4	3	recup	1	H(00)10(09)	120	71	5	29	5	30	telem	N042	F	adulte	1	2017	summer	91	98	94	1	1	2	2	2018.N042		MV1-T048-2018	12	4	72.5	50	7.5	5	3	4	10	2	0.5	96	10	19	106
MV1	2018	non-mast	T083	T083-MV1	MV1-T083-2018	2	2	2	recup	1	I(12)7(00)	88	140	6	20	6	21	telem	N039	F	adulte	1	2017	summer	78	86	81	1	1	1	2	2018.N039		MV1-T083-2018	8	10	82.5	22.5	7.5	10	5	5	NA	2	1	116	0	17	116
MV1	2018	non-mast	T095	T095-MV1	MV1-T095-2018	2	2	2	recup	0	F(08)3(00)	152	220	6	26	6	29	telem	N071	M	juv	0	2018	spring	70	87	83	1	2	2	2	2018.N071		MV1-T095-2018	3	8	91.25	18.75	30	5	5	6	NA	1	1.5	194	0	16	194
MV4	2018	non-mast	T006	T006-MV4	MV4-T006-2018	5	5	3	recup	1	H(12)5(10)	232	90	5	27	5	28	telem	L054	F	adulte	3	2015	summer	86	91	89	2	2	3	4	2018.L054		MV4-T006-2018	5	5	87.5	51.67	10	10	8	10	23	2	0.5	120	5	16	125
MV4	2018	non-mast	T021	T021-MV4	MV4-T021-2018	3	4	3	recup	1	C(19)5(04)	139	84	6	16	6	19	telem	N065	M	adulte	1	2017	summer	86	95	88	1	1	2	2	2018.N065		MV4-T021-2018	10	4	72.5	60	10	10	9	7	15	1	0.5	56	14	19	70
MV4	2018	non-mast	T024	T024-MV4	MV4-T024-2018	5	6	3	recup	1	H(01)12(19)	221	239	6	9	6	10	telem	N015	M	adulte	1	2017	summer	86	93	89	1	1	2	2	2018.N015		MV4-T024-2018	4	5	67.5	42.5	1.25	5	3	4	12	2	1.5	53	0	26	53
MV4	2018	non-mast	T029	T029-MV4	MV4-T029-2018	6	7	4	recup	1	H(00)07(07)	220	127	5	27	5	28	telem	N001	M	adulte	1	2017	summer	86	93	88	1	1	2	2	2018.N001		MV4-T029-2018	4	3	90	30	27.5	20	5	22	19	1	0.5	85	7	20	92
MV4	2018	non-mast	T042	T042-MV4	MV4-T042-2018	4	4	4	recup	1	C(16)6(12)	136	112	7	5	7	7	telem	N079	M	adulte	1	2017	summer	87	100	95	1	1	1	2	2018.N079		MV4-T042-2018	9	3	80	52.5	10	5	3	7	5	2	2	88	4	25	92
MV4	2018	non-mast	T077	T077-MV4	MV4-T077-2018	2	2	2	recup	0	C(10)4(08)	130	68	6	16	6	19	telem	N082	M	juv	0	2018	spring	83	91	86	1	2	2	2	2018.N082		MV4-T077-2018	12	11	93.33	20	2.5	5	2	3	NA	2	1	81	0	21	81
MV5	2018	non-mast	T003	T003-MV5	MV5-T003-2018	4	4	2	recup	1	H(10)5(16)	150	96	6	28	6	29	telem	L090	M	adulte	3	2015	summer	98	101	99	2	2	2	4	2018.L090		MV5-T003-2018	3	3	67.5	10	5	15	7	4	27	1	1	74	10	38	84
MV1	2019	mast	T106	T106-MV1	MV1-T106-2019	2	2	1	conserv	1	A(05)3(15)	255	205	6	7	6	8	telem	N056	M	adulte	2	2017	summer	85	93	89	1	1	2	2	2019.N056		MV1-T106-2019	3	6	86	25	7	12	8	18	NA	3	0.5	140	7	15	147
MV5	2019	mast	T032	T032-MV5	MV5-T032-2019	2	2	1	conserv	0	D(00)9(16)	60	176	6	12	6	14	telem	L003	F	adulte	4	2015	summer	91	107	97	2	2	4	4	2019.L003		MV5-T032-2019	7	6	82.5	57.5	1	15	14	14	NA	1	1	72	5	35	77
MV1	2019	mast	T041	T041-MV1	MV1-T041-2019	6	6	1	conserv	1	I(16)11(00)	84	60	5	31	6	2	telem	J048	M	adulte	6	2013	summer	88	96	91	1	1	6	6	2019.J048		MV1-T041-2019	5	17	90	25	10	17.5	7	6	18	2	1	79	0	20	79
MV1	2019	mast	T066	T066-MV1	MV1-T066-2019	4	4	2	conserv	1	M(18)2(00)	2	240	6	7	6	8	telem	L145	M	adulte	3	2016	spring	90	105	98	1	1	2	4	2019.L145		MV1-T066-2019	7	13	86.25	45	20	2.5	2	3	NA	2	2	96	0	16	96
MV1	2019	mast	T109	T109-MV1	MV1-T109-2019	1	1	1	nouveau	1	J(11)01(-04)	69	264	6	7	6	8	telem	N095	F	adulte	2	2017	summer	80	96	88	1	1	1	2	2019.N095		MV1-T109-2019	6	11	82.5	72.5	10	10	7	4	14	3	0.5	135	14	21	149
MV4	2019	mast	T100	T100-MV4	MV4-T100-2019	3	3	1	conserv	0	B(06)4(16)	106	76	5	31	6	3	telem	L101	M	adulte	4	2015	summer	90	98	95	1	1	3	4	2019.L101		MV4-T100-2019	9	8	70	45	0.75	12.5	6	4	NA	4	1	21	25	14	46
MV4	2019	mast	T116	T116-MV4	MV4-T116-2019	1	1	1	nouveau	0	C(04)1(-25)	124	-25	6	18	6	20	telem	N017	F	adulte	1	2018	spring	62	85	76	1	1	1	2	2019.N017		MV4-T116-2019	6	8	50	75	15	2.5	1	7	8	3	1	46	11	17	57
MV4	2019	mast	T119	T119-MV4	MV4-T119-2019	1	1	1	nouveau	1	BB(17)1(-12)	57	-12	6	21	6	22	telem	P014	F	adulte	1	2018	spring	74	93	83	1	1	1	1	2019.P014		MV4-T119-2019	6	5	60	75	12.5	20	6	5	21	2	1	71	10	26	81
MV5	2019	mast	T038	T038-MV5	MV5-T038-2019	1	1	1	nouveau	0	G(12)01(-25)	132	-25	6	5	6	17	telem	P002	F	adulte	1	2018	spring	64	99	84	1	1	1	1	2019.P002		MV5-T038-2019	0	8	40	60	30	27.5	9	5	19	3	1	175	23	32	198
MV5	2019	mast	T040	T040-MV5	MV5-T040-2019	1	1	1	nouveau	1	C(03)5(15)	43	95	6	17	6	19	telem	N121	F	adulte	1	2018	spring	82	101	92	1	1	1	2	2019.N121		MV5-T040-2019	7	7	60	37.5	2.5	25	10	9	20	1	1.5	101	8	30	109
MV4	2018	non-mast	T075	T075-MV4	MV4-T075-2018	1	1	1	nouveau*	1	F(17)9(19)	197	179	6	21	6	22	telem	L043	F	adulte	3	2015	summer	86	93	89	2	2	3	4	2018.L043	*T075 est nouveau en 2016, mais aucun tamia associé avant 2019.	MV4-T075-2018	NA	4	95	23.33	25	2.5	1	4	NA	3	1.5	49	0	20	49
MV1	2019	mast	T005	T005-MV1	MV1-T005-2019	4	4	4	recup	0	B(16)1(10)	224	250	5	26	5	27	telem	N072	F	adulte	2	2017	summer	72	103	89	1	1	1	2	2019.N072		MV1-T005-2019	3	15	83.33	50	2.5	6.25	5	7	8	0	0	214	0	10	214
MV1	2019	mast	T015	T015-MV1	MV1-T015-2019	4	4	3	recup	1	H(14)13(09)	106	11	6	13	6	14	telem	P005	M	adulte	1	2018	spring	85	102	93	1	1	1	1	2019.P005		MV1-T015-2019	2	10	82.5	20	2.5	17.5	7	5	6	2	1	86	0	17	86
MV1	2019	mast	T029	T029-MV1	MV1-T029-2019	4	4	3	conserv	1	N(10)01(13)	-10	247	6	13	6	14	telem	L012	F	adulte	4	2015	summer	84	105	90	2	2	4	4	2019.L012		MV1-T029-2019	4	8	85	28.33	5	5	5	5	14	2	2	39	0	15	39
MV1	2019	mast	T031	T031-MV1	MV1-T031-2019	2	2	2	recup	0	I(04)1(-06)	96	266	6	13	6	14	telem	N059	F	adulte	2	2017	summer	82	97	89	1	1	1	2	2019.N059		MV1-T031-2019	6	5	77.5	43.33	15	10	3	11	28	3	0.5	99	7	20	106
MV1	2019	mast	T048	T048-MV1	MV1-T048-2019	4	4	3	conserv	1	H(00)10(09)	120	71	6	7	6	8	telem	N042	F	adulte	2	2017	summer	87	110	96	1	1	2	2	2019.N042		MV1-T048-2019	7	15	72.5	50	7.5	5	3	4	10	2	0.5	96	10	19	106
MV1	2019	mast	T054	T054-MV1	MV1-T054-2019	5	5	2	conserv	1	E(01)9(01)	179	99	6	13	6	14	telem	L112	F	adulte	4	2015	summer	88	113	94	2	2	4	4	2019.L112		MV1-T054-2019	7	11	88.33	11.67	2.5	2.5	3	5	10	3	1	118	0	14	118
MV1	2019	mast	T055	T055-MV1	MV1-T055-2019	3	3	2	conserv	1	L(09)2(06)	31	234	6	7	6	8	telem	N020	M	adulte	2	2017	summer	92	113	98	1	1	2	2	2019.N020		MV1-T055-2019	8	25	87.5	22.5	10	15	4	5	19	1	1.5	85	16	25	101
MV1	2019	mast	T060	T060-MV1	MV1-T060-2019	4	4	2	conserv	1	K(13)2(08)	47	232	5	31	6	2	telem	N018	M	adulte	2	2017	summer	80	95	88	1	1	2	2	2019.N018		MV1-T060-2019	8	14	95	30	10	10	2	3	NA	3	1	130	0	16	130
MV1	2019	mast	T061	T061-MV1	MV1-T061-2019	3	3	2	conserv	1	N(12)13(00)	-12	20	6	13	6	14	telem	N091	F	adulte	2	2017	summer	80	115	93	1	1	2	2	2019.N091		MV1-T061-2019	1	3	85	27.5	2.5	5	6	8	NA	2	1	109	0	20	109
MV1	2019	mast	T064	T064-MV1	MV1-T064-2019	4	4	2	recup	1	C(15)3(08)	205	212	5	31	6	2	telem	N071	M	adulte	1	2018	spring	75	93	89	2	2	2	2	2019.N071		MV1-T064-2019	5	13	95	12.5	10	2.5	0	4	NA	1	0.5	235	0	12	235
MV1	2019	mast	T087	T087-MV1	MV1-T087-2019	3	3	2	conserv	0	E(17)8(01)	163	119	5	31	6	2	telem	L007	M	adulte	4	2015	summer	88	98	92	2	2	4	4	2019.L007		MV1-T087-2019	7	11	58.33	62.5	5	15	6	11	21	2	1	93	12	15	105
MV1	2019	mast	T096	T096-MV1	MV1-T096-2019	2	2	2	recup	0	J(10)2(01)	70	239	5	26	5	27	telem	N038	F	adulte	2	2017	summer	68	97	85	1	1	1	2	2019.N038		MV1-T096-2019	7	20	68.75	68.33	15	15	3	5	NA	0	1	236	0	10	236
MV4	2019	mast	T021	T021-MV4	MV4-T021-2019	4	4	3	conserv	1	C(19)5(04)	139	84	6	12	6	14	telem	N065	M	adulte	2	2017	summer	76	88	82	1	1	2	2	2019.N065		MV4-T021-2019	7	11	72.5	60	10	10	9	7	15	1	0.5	56	14	19	70
MV4	2019	mast	T061	T061-MV4	MV4-T061-2019	3	3	2	conserv	1	H(07)3(03)	227	43	5	31	6	3	telem	K011	M	adulte	5	2014	spring	88	104	96	3	3	4	5	2019.K011		MV4-T061-2019	1	11	33.33	68.33	5	5	3	8	10	1	0.5	70	0	19	70
MV4	2019	mast	T071	T071-MV4	MV4-T071-2019	3	3	2	conserv	1	A(07)1(03)	87	3	5	24	5	25	telem	N077	F	adulte	2	2017	summer	77	93	85	1	1	2	2	2019.N077		MV4-T071-2019	9	12	NA	NA	NA	NA	NA	NA	NA	NA	NA	NA	NA	NA	NA
MV4	2019	mast	T082	T082-MV4	MV4-T082-2019	4	4	2	conserv	1	I(03)14(03)	243	263	6	6	6	7	telem	N048	M	adulte	2	2017	summer	80	89	85	1	1	2	2	2019.N048		MV4-T082-2019	3	4	85	75	0	15	4	5	17	2	0.5	68	18	25	86
MV4	2019	mast	T112	T112-MV4	MV4-T112-2019	2	2	2	recup	0	A(14)4(01)	94	61	5	24	5	25	telem	N082	M	adulte	1	2018	spring	59	97	87	2	2	2	2	2019.N082		MV4-T112-2019	9	20	67.5	3	5	8	3	5	NA	2	1.5	48	13	17	61
MV5	2019	mast	T001	T001-MV5	MV5-T001-2019	3	3	3	recup	1	B(01)6(04)	21	104	6	22	6	24	telem	N128	F	adulte	2	2017	summer	86	100	92	1	1	1	2	2019.N128		MV5-T001-2019	8	6	65	52.5	2.5	10	6	9	16	2	0.5	89	15	31	104
MV5	2019	mast	T004	T004-MV5	MV5-T004-2019	4	4	2	conserv	1	D(00)7(01)	60	121	5	29	5	30	telem	N004	M	adulte	2	2017	summer	89	99	92	1	1	2	2	2019.N004		MV5-T004-2019	11	6	75	33.33	5	10	7	8	15	1	0.5	92	9	22	101
MV5	2019	mast	T008	T008-MV5	MV5-T008-2019	3	3	3	recup	1	B(10)7(10)	30	130	6	22	6	24	telem	P006	M	adulte	1	2018	spring	78	91	84	1	1	1	1	2019.P006		MV5-T008-2019	9	6	80	40	2.5	20	6	8	14	1	1	50	20	28	70
MV5	2019	mast	T020	T020-MV5	MV5-T020-2019	2	2	2	recup	1	G(19)7(18)	139	138	6	12	6	14	telem	N103	M	adulte	2	2017	summer	76	92	87	1	1	1	2	2019.N103		MV5-T020-2019	7	11	80	47.5	20	10	6	16	1	1	1	50	6	25	56
MV5	2019	mast	T029	T029-MV5	MV5-T029-2019	2	2	2	recup	1	H(14)4(19)	154	79	5	23	5	25	telem	N052	F	adulte	2	2017	summer	72	87	79	1	1	1	2	2019.N052		MV5-T029-2019	5	14	72.5	7.5	2.5	25	6	9	11	1	1	71	33	35	104
MV1	2017	mast	T030	T030-MV1	MV1-T030-2017	4	5	2	conserv	1	B(04)4(08)	236	192	6	11	6	14	telem	J004	F	adulte	4	2013	summer	81	103	90	2	2	4	5	2017.J004		MV1-T030-2017	7	10	90	40	10	10	5	7	17	1	0.5	111	26	24	137
MV1	2015	mast	T007	T007-MV1	MV1-T007-2015	3	4	3	conserv	0		NA	NA	NA	NA	NA	NA	telem	J011	M	adulte	2	2013	summer	78	97	91	1	2	3	3	2015.J011		MV1-T007-2015	NA	7	95	10	6.5	5	6	7	10	3	1	47	0	25	47
MV5	2016	non-mast	T004	T004-MV5	MV5-T004-2016	3	6	2	conserv	1		NA	NA	NA	NA	NA	NA	telem	H072	F	adulte	5	2011	summer	89	91	90	1	1	4	6	2016.H072		MV5-T004-2016	NA	2	75	33.33	5	10	7	8	15	1	0.5	92	9	22	101
MV4	2016	non-mast	T046	T046-MV4	MV4-T046-2016	2	5	2	recup	1		NA	NA	NA	NA	NA	NA	telem	K011	M	adulte	2	2014	spring	89	97	92	1	3	5	5	2016.K011		MV4-T046-2016	NA	1	82.5	27.5	20	15	10	7	13	1	1.5	52	11	19	63
[truncated: 21 more columns]
