# Supplementary material for: Environmental and individual determinants of burrow-site microhabitat selection, occupancy, and fidelity in eastern chipmunks living in a pulsed-resource ecosystem
Source: PeerJ. 2023 Mar 23;11:e15110. doi: 10.7717/peerj.15110 (PMC10040179; doi:10.7717/peerj.15110)
Supplement: Supplemental Information 10 [file peerj-11-15110-s010.zip › Data and code/occupancy_data.csv]

site	burrow	burrow_site	occupation	occup_poss	nbr_id_total	prop_ad	prop_juv	prop_m	prop_f	score_occup	mean_canopy	mean_green	mean_rocks	mean_wood	logs	refuges	slope	openness	height	nbr_p	nbr_m	nbr_g	nbr_p_m	dhp_g	dhp_seedprod	nbr_gros_prod	gros_BE	gros_SM	gros_RM	p_m_BE	nbr_tl	nbr_ctl	straps_tl	straps_ctl	visual_tl	visual_ctl	V	F	B	R	S	E	+	-	nbr_males	nbr_fem
MV1	T001	T001-MV1	5	8	4	1	0	0.2	0.8	0.625	92.5	35	20	10	5	19	26	1	0.5	119	27	18	146	25.895	27.1088888888889	9	4	5	0	93	307	0	126	0	20	0	9	26	1	3	1	0	39	1	1	4
MV1	T002	T002-MV1	1	8	1	0	1	0	1	0.125	90	6.67	2.5	20	7	5	6	3	1	99	0	10	99	29.316	26.3	8	5	3	0	72	140	0	0	0	5	0	4	31	4	0	1	0	38	2	0	1
MV1	T003	T003-MV1	1	8	1	0	1	0	1	0.125	80	27.5	2.5	30	12	7	7	0	1	63	23	18	86	27.6311111111111	27.6885714285714	14	6	8	0	40	215	0	71	0	16.67	0	7	30	1	1	1	0	38	2	0	1
MV1	T004	T004-MV1	2	8	2	0	1	0	1	0.25	86.67	28.33	5	20	5	9	6	2	1	143	0	9	143	28.5066666666667	24.9333333333333	6	5	1	0	104	340	1	122	0	35	2.5	10	19	8	3	0	0	35	5	0	2
MV1	T005	T005-MV1	4	8	4	0.75	0.25	0.25	0.75	0.5	83.33	50	2.5	6.25	5	7	8	0	0	214	0	10	214	26.769	29.56125	8	0	8	0	57	108	7	0	0	8	2.5	23	15	1	0	0	1	30	10	1	3
MV1	T006	T006-MV1	1	8	1	0	1	1	0	0.125	57.5	46.67	5	25	5	9	14	3	1	121	5	19	126	26.4889473684211	22.9461538461538	13	6	7	0	97	44	64	51	11	2.5	10	9	27	3	0	1	0	27	13	1	0
MV1	T007	T007-MV1	3	8	3	0.666666666666667	0.333333333333333	1	0	0.375	95	10	6.5	5	6	7	10	3	1	47	0	25	47	22.3964	21.0080952380952	21	12	9	0	22	362	3	138	1	13	2.5	5	30	5	0	0	0	39	1	3	0
MV1	T008	T008-MV1	4	8	3	0.75	0.25	0	1	0.5	83.33	36.67	5	2.5	3	2	14	2	1.5	69	0	15	69	28.2853333333333	30.1041666666667	12	5	5	2	59	328	2	0	0	15	1	17	20	1	2	0	0	37	3	0	4
MV1	T009	T009-MV1	4	7	2	1	0	0.5	0.5	0.571428571428571	91.67	15	25	7.5	4	8	20	3	2	199	8	31	207	26.8609677419355	26.9244827586207	29	11	16	2	133	303	0	125	2	17.5	2.5	13	17	7	3	0	0	38	2	2	2
MV1	T010	T010-MV1	7	7	4	1	0	0.571428571428571	0.428571428571429	1	80	85	17.5	15	3	12	10	4	0.5	122	10	19	132	26.8715789473684	23.5657142857143	14	10	4	0	44	369	0	38	0	6.67	0	22	18	0	0	0	0	37	3	4	3
MV1	T012	T012-MV1	3	7	3	1	0	0.333333333333333	0.666666666666667	0.428571428571429	82.5	45	5	10	9	8	17	2	1	125	0	18	125	26.7911111111111	27.3483333333333	12	5	5	2	53	221	0	0	0	10	1	14	14	7	4	1	0	40	0	1	2
MV1	T013	T013-MV1	4	7	3	1	0	0.25	0.75	0.571428571428571	96.67	6.67	2.5	5	5	5	18	3	1	271	0	36	271	24.4008571428571	23.5220689655172	29	20	9	0	120	308	4	119	2	12	2.5	10	23	1	2	4	0	35	5	1	3
MV1	T014	T014-MV1	1	7	1	1	0	1	0	0.142857142857143	NA	NA	2.5	5	NA	NA	NA	NA	NA	112	0	29	112	20.797037037037	18.6940909090909	22	5	17	0	78	33	4	0	0	5	1	8	24	2	3	1	2	37	3	1	0
MV1	T015	T015-MV1	4	7	3	0.75	0.25	0.75	0.25	0.571428571428571	82.5	20	2.5	17.5	7	5	6	2	1	86	0	17	86	25.2582352941176	28.678	10	2	8	0	41	296	3	121	4	17	2.5	14	23	3	0	0	0	33	7	3	1
MV1	T016	T016-MV1	1	7	1	1	0	0	1	0.142857142857143	95	5	2.5	17.5	6	8	8	3	1	121	0	13	121	28.9423076923077	28.9133333333333	6	0	6	0	64	143	9	0	0	5	1	5	33	2	0	0	0	40	0	0	1
MV1	T017	T017-MV1	6	7	2	1	0	1	0	0.857142857142857	87.5	32.5	15	5	3	9	21	2	0.5	148	19	18	167	26.3977777777778	26.1775	12	3	8	1	70	257	0	39	0	8.75	0	9	28	2	1	0	0	34	6	6	0
MV1	T018	T018-MV1	2	7	2	0.5	0.5	0	1	0.285714285714286	85	62.5	10	10	8	4	13	2	1	90	12	20	102	25.913	24.638	15	1	14	0	56	97	0	37	0	4.17	0	15	22	3	0	0	0	31	9	0	2
MV1	T020	T020-MV1	5	6	3	1	0	0.6	0.4	0.833333333333333	75	80	7.5	10	2	8	7	NA	NA	241	3	12	244	30.6108333333333	33.90875	8	0	8	0	51	218	7	15	0	5	2.5	22	17	1	0	0	0	38	2	3	2
MV1	T021	T021-MV1	4	6	1	1	0	1	0	0.666666666666667	95	10	22.5	5	5	4	24	3	1.5	76	0	15	76	25.4433333333333	23.8484615384615	13	8	3	2	46	336	2	143	1	13	2.5	2	19	8	1	10	0	40	0	4	0
MV1	T022	T022-MV1	6	6	2	1	0	1	0	1	95	5	2.5	2.5	2	6	12	3	1	99	0	13	99	24.6584615384615	25.4081818181818	11	4	7	0	72	149	29	38	10	5	2.5	7	30	2	0	1	0	39	1	6	0
MV1	T023	T023-MV1	5	6	3	1	0	1	0	0.833333333333333	80	17.5	5	25	10	6	24	4	0.5	55	34	15	89	26.9626666666667	27.858	10	1	9	0	62	110	0	47	0	3.33	0	5	28	5	0	2	0	33	7	5	0
MV1	T024	T024-MV1	1	6	1	1	0	0	1	0.166666666666667	80	32.5	5	5	5	4	6	2	1.5	57	0	17	57	26.1941176470588	26.53625	8	5	3	0	28	411	0	0	0	15	1	14	20	3	1	2	0	37	3	0	1
MV1	T025	T025-MV1	1	6	1	1	0	0	1	0.166666666666667	86	42.5	25	7	3	6	7	2	0.5	73	16	16	89	25.745	26.467	10	0	10	0	56	236	0	40	0	4.17	0	6	31	3	0	0	0	37	3	0	1
MV1	T026	T026-MV1	4	6	1	1	0	0	1	0.666666666666667	NA	NA	5	2.5	NA	NA	NA	NA	NA	103	0	27	103	24.11	23.5829166666667	24	20	4	0	73	693	1	217	2	25	2.5	16	15	4	1	4	0	38	2	0	4
MV1	T027	T027-MV1	1	6	1	1	0	1	0	0.166666666666667	78.33	33.33	2.5	5	2	8	14	3	1.5	28	0	17	28	20.2594117647059	18.3472727272727	11	2	9	0	19	337	3	0	0	10	1	19	18	2	0	0	1	37	3	1	0
MV1	T028	T028-MV1	4	6	1	1	0	0	1	0.666666666666667	83.33	15	2.5	7.5	6	2	16	2	1.5	110	0	15	110	25.8046666666667	23.555	12	2	10	0	60	245	10	53	2	5	2.5	7	25	6	0	2	0	37	3	0	4
MV1	T029	T029-MV1	4	6	3	1	0	0	1	0.666666666666667	85	28.33	5	5	5	5	14	2	2	39	0	15	39	22.0906666666667	21.1221428571429	14	6	8	0	31	71	5	0	0	5	1	9	25	2	1	2	1	39	1	0	4
MV1	T030	T030-MV1	5	6	2	1	0	0.4	0.6	0.833333333333333	90	40	10	10	5	7	17	1	0.5	111	26	24	137	22.7629166666667	21.731	20	8	8	4	92	226	0	34	0	5	0	7	25	4	2	2	0	39	1	2	3
MV1	T031	T031-MV1	2	6	2	1	0	0.5	0.5	0.333333333333333	77.5	43.33	15	10	3	11	28	3	0.5	99	7	20	106	25.2765	25.2728571428571	14	13	0	1	52	453	0	82	0	12.5	0	7	25	5	1	2	0	36	4	1	1
MV1	T033	T033-MV1	1	6	1	1	0	0	1	0.166666666666667	82.5	37.5	20	20	12	13	18	2	0.5	73	17	30	90	21.962	22.2915384615385	13	7	6	0	57	60	1	29	0	5.63	0	7	31	1	0	1	0	38	2	0	1
MV1	T034	T034-MV1	1	6	1	1	0	0	1	0.166666666666667	88.33	36.67	7.5	12.5	7	12	12	1	1	79	0	18	79	22.5644444444444	21.963125	16	7	9	0	48	20	0	0	0	1	1	16	17	3	2	1	1	39	1	0	1
MV1	T035	T035-MV1	2	6	1	1	0	0	1	0.333333333333333	92.5	12.5	5	2.5	3	4	14	3	1	108	0	20	108	25.973	26.55	17	6	11	0	97	166	10	0	0	1	1	8	26	3	2	1	0	39	1	0	2
MV1	T036	T036-MV1	4	6	2	1	0	0	1	0.666666666666667	72.5	45	5	21.67	12	14	17	2	1.5	76	26	13	102	23.7184615384615	25.585	10	1	9	0	15	149	0	34	0	2.5	2.5	12	21	6	0	1	0	37	3	0	4
MV1	T037	T037-MV1	2	6	1	1	0	1	0	0.333333333333333	75	40	5	10	7	10	28	2	0.5	126	20	20	146	22.5695	23.8017647058824	17	3	14	0	57	85	59	24	9	5	4.17	16	19	1	0	3	1	40	0	2	0
MV1	T038	T038-MV1	1	6	1	0	1	0	1	0.166666666666667	75	30	10	17.5	14	6	4	4	1	81	32	17	113	27.1911764705882	25.5785714285714	14	6	8	0	81	530	0	112	0	13.33	0	2	31	5	1	1	0	37	3	0	1
MV1	T040	T040-MV1	2	6	1	1	0	0	1	0.333333333333333	80	26.67	17.5	12.5	8	3	10	2	1	75	0	17	75	24.8647058823529	23.8484615384615	13	2	11	0	62	54	0	0	0	1	1	23	14	1	0	2	0	37	3	0	2
MV1	T041	T041-MV1	6	6	1	1	0	1	0	1	90	25	10	17.5	7	6	18	2	1	79	0	20	79	21.135	21.8308333333333	12	8	4	0	58	363	11	150	9	17	2.5	9	21	6	0	4	0	36	4	6	0
MV1	T042	T042-MV1	1	6	1	0	1	1	0	0.166666666666667	NA	NA	2.5	5	NA	NA	NA	NA	NA	127	0	16	127	25.983125	21.6172727272727	11	2	9	0	48	43	5	0	0	1	1	20	10	5	1	2	2	35	5	1	0
MV1	T043	T043-MV1	1	6	1	1	0	0	1	0.166666666666667	NA	NA	2.5	2.5	NA	NA	NA	NA	NA	90	0	19	90	22.9184210526316	20.53125	8	4	4	0	32	NA	NA	NA	NA	NA	NA	14	17	5	0	4	0	37	3	0	1
MV1	T044	T044-MV1	3	6	3	0.666666666666667	0.333333333333333	0.666666666666667	0.333333333333333	0.5	70	35	5	17.5	5	4	6	1	0.5	87	9	23	96	25.3686956521739	23.6622222222222	18	8	10	0	48	220	0	76	1	20	2.5	9	29	2	0	0	0	37	3	2	1
MV1	T045	T045-MV1	3	6	3	0.666666666666667	0.333333333333333	0.333333333333333	0.666666666666667	0.5	91.67	15	2.5	2.5	3	3	4	3	1	83	0	15	83	29.008	28.5738461538462	13	3	10	0	22	39	77	0	0	10	1	8	29	2	1	0	0	40	0	1	2
MV1	T046	T046-MV1	1	6	1	1	0	0	1	0.166666666666667	75	20	37.5	2.5	2	22	15	2	2	58	0	13	58	31.0223076923077	24.8266666666667	3	1	1	1	13	0	0	0	0	0	0	15	15	2	7	1	0	39	1	0	1
MV1	T047	T047-MV1	4	6	3	0.75	0.25	0.25	0.75	0.666666666666667	85	45	2.5	2.5	3	4	5	2	0.5	250	0	18	250	26.8438888888889	29.5225	12	4	8	0	89	317	0	0	0	5	1	7	32	1	0	0	0	38	2	1	3
MV1	T048	T048-MV1	4	6	3	0.75	0.25	0.25	0.75	0.666666666666667	72.5	50	7.5	5	3	4	10	2	0.5	96	10	19	106	23.4178947368421	24.5953333333333	15	7	8	0	73	176	0	29	0	3.75	0	9	27	2	0	2	0	34	6	1	3
MV1	T051	T051-MV1	5	6	4	0.8	0.2	1	0	0.833333333333333	94	10	5	10	4	7	29	1	1	143	31	15	174	26.5915384615385	22.2707142857143	14	7	7	0	103	67	0	31	0	2.5	2.5	3	32	3	1	1	0	38	2	5	0
MV1	T052	T052-MV1	1	6	1	0	1	1	0	0.166666666666667	36.67	90	2.5	10	6	8	12	1	2	144	0	16	144	26.02125	26.1692857142857	14	6	7	1	66	295	0	0	0	5	1	21	16	3	0	0	0	32	8	1	0
MV1	T053	T053-MV1	3	5	1	1	0	1	0	0.6	95	45	10	2.5	4	4	NA	3	1	202	0	12	202	27.1366666666667	26.5072727272727	11	6	5	0	93	184	0	0	0	NA	NA	6	33	1	0	0	0	37	3	3	0
MV1	T054	T054-MV1	5	5	2	1	0	0	1	1	88.33	11.67	2.5	2.5	3	5	10	3	1	118	0	14	118	25.7607142857143	27.1277777777778	9	2	7	0	56	234	0	119	1	16	2.5	6	32	1	1	0	0	37	3	0	5
MV1	T055	T055-MV1	3	4	2	1	0	0.666666666666667	0.333333333333333	0.75	87.5	22.5	10	15	4	5	19	1	1.5	85	16	25	101	24.394	23.119	20	11	7	2	83	410	0	85	0	13.75	0	6	23	5	0	6	0	38	2	2	1
MV1	T056	T056-MV1	2	4	1	1	0	0	1	0.5	80	42.5	12.5	17.5	4	5	NA	1	1	179	0	11	179	29.2845454545455	28.4711111111111	9	3	6	0	59	NA	NA	177	1	35	2.5	13	23	2	1	1	0	31	9	0	2
MV1	T059	T059-MV1	1	4	1	1	0	0	1	0.25	93.33	5	2.5	2.5	4	2	NA	2	1	186	0	21	186	25.9647619047619	25.2522222222222	18	10	8	0	131	38	34	40	1	5	2.5	3	35	2	0	0	0	37	3	0	1
MV1	T060	T060-MV1	4	4	2	1	0	0.5	0.5	1	95	30	10	10	2	3	NA	3	1	130	0	16	130	22.42	23.0892307692308	13	7	6	0	37	148	5	33	2	11.5	2.5	8	24	5	2	1	0	37	3	2	2
MV1	T061	T061-MV1	3	4	2	1	0	0	1	0.75	85	27.5	2.5	5	6	8	NA	2	1	109	0	20	109	27.5485	24.94	14	12	2	0	80	NA	NA	70	1	NA	NA	9	20	6	1	3	1	33	7	0	3
MV1	T063	T063-MV1	1	4	1	1	0	1	0	0.25	65	68.75	15	12.5	4	7	NA	0	0	318	0	12	318	36.7925	38.1514285714286	7	3	4	0	80	78	117	57	65	5	5	4	31	1	4	0	0	35	5	1	0
MV1	T064	T064-MV1	4	4	2	1	0	0.25	0.75	1	95	12.5	10	2.5	0	4	NA	1	0.5	235	0	12	235	28.1966666666667	31.3711111111111	9	2	7	0	62	50	0	68	0	22	2.5	6	32	1	1	0	0	39	1	1	3
MV1	T065	T065-MV1	2	4	2	1	0	1	0	0.5	72.5	35	15	10	6	8	18	3	0	91	16	20	107	23.99	24.0105555555556	18	5	13	0	63	237	0	47	3	6.67	0	4	27	2	1	6	0	32	8	2	0
MV1	T066	T066-MV1	4	4	2	1	0	0.5	0.5	1	86.25	45	20	2.5	2	3	NA	2	2	96	0	16	96	23.654375	24.73	13	5	8	0	51	113	0	73	1	6	2.5	12	16	1	2	5	3	36	3	2	2
MV1	T067	T067-MV1	1	4	1	1	0	0	1	0.25	85	23.33	40	7.5	6	3	NA	2	0	152	0	13	152	26.4930769230769	26.1011111111111	9	3	6	0	74	153	2	65	1	21	NA	12	22	3	2	1	0	37	3	0	1
MV1	T069	T069-MV1	3	4	2	1	0	0	1	0.75	87.5	30	20	7.5	2	17	10	0	0.5	50	15	26	65	21.7015384615385	21.029	20	7	12	1	48	33	2	10	0	2.5	2.5	2	29	3	2	3	1	38	2	0	3
MV1	T070	T070-MV1	1	4	1	1	0	1	0	0.25	80	25	10	12.5	11	11	13	3	0	85	15	20	100	23.855	23.7694117647059	17	9	8	0	81	70	1	41	1	5	2.5	6	30	3	1	0	0	37	3	1	0
MV1	T072	T072-MV1	1	4	1	1	0	0	1	0.25	93.75	15	5	2.5	0	4	NA	2	1	195	0	16	195	21.98375	21.9213333333333	15	5	10	0	70	155	0	118	0	15	2.5	9	25	3	3	0	0	37	3	0	1
MV1	T073	T073-MV1	1	4	1	1	0	0	1	0.25	95	22.5	6.25	5	3	3	NA	3	0.5	135	0	18	135	25.8194444444444	25.246875	16	10	6	0	115	187	3	112	7	18	2.5	4	25	9	2	0	0	38	2	0	1
MV1	T074	T074-MV1	3	7	2	1	0	1	0	0.428571428571429	82.5	37.5	10	4	5	5	18	2	0.5	106	14	29	120	21.1121428571429	19.3031818181818	22	5	17	0	86	73	0	44	0	3.75	0	14	20	4	0	1	1	32	8	3	0
MV1	T079	T079-MV1	3	4	2	0.666666666666667	0.333333333333333	1	0	0.75	92.5	6.67	15	2.5	5	4	NA	2	1	155	0	19	155	26.1178947368421	25.3147058823529	17	11	6	0	104	207	1	150	1	18.33	2.5	4	27	7	0	2	0	38	2	3	0
MV1	T080	T080-MV1	1	4	1	0	1	1	0	0.25	87.5	40	10	10	2	5	21	2	0.5	102	10	18	112	21.8472222222222	20.3928571428571	14	7	6	1	76	401	0	32	0	13.33	0	12	26	2	0	0	0	37	3	1	0
MV1	T081	T081-MV1	1	4	1	0	1	1	0	0.25	90	13.75	2.5	5	4	5	NA	3	2	101	0	19	101	29.4852631578947	28.9661111111111	18	5	13	0	36	134	15	54	4	15.4	2.5	11	27	2	0	0	0	36	4	1	0
MV1	T082	T082-MV1	1	4	1	0	1	0	1	0.25	67.5	42.5	7.5	10	10	7	NA	3	1	93	0	27	93	23.2003703703704	21.8388888888889	18	7	10	1	19	172	6	118	0	13.8	2.5	13	18	5	4	0	0	37	3	0	1
MV1	T083	T083-MV1	2	4	2	1	0	0.5	0.5	0.5	82.5	22.5	7.5	10	5	5	NA	2	1	116	0	17	116	28.2182352941176	25.545	12	7	5	0	69	41	117	38	50	7	5	5	29	5	0	0	0	33	6	1	1
MV1	T084	T084-MV1	2	4	1	1	0	0	1	0.5	70	27.5	7.5	17.5	6	7	NA	3	2	156	0	24	156	25.9945833333333	25.2166666666667	18	1	17	0	32	144	0	101	0	16.25	0	15	21	4	0	0	0	33	7	0	2
MV1	T085	T085-MV1	1	4	1	1	0	1	0	0.25	80	75	0	35	14	13	15	2	1	86	26	14	112	24.3771428571429	28.2016666666667	6	0	6	0	9	137	0	35	2	5	2.5	23	12	5	0	0	0	33	7	1	0
MV1	T087	T087-MV1	3	4	2	0.666666666666667	0.333333333333333	0.666666666666667	0.333333333333333	0.75	58.33	62.5	5	15	6	11	21	2	1	93	12	15	105	24.3013333333333	22.82	12	7	5	0	45	135	0	34	0	11.67	0	14	23	2	0	1	0	26	14	2	1
MV1	T090	T090-MV1	1	4	1	0	1	0	1	0.25	93.75	38.75	12.5	7.5	7	6	NA	3	1	128	0	16	128	26.34	28.0108333333333	12	1	10	1	29	225	12	171	5	38.33	2.5	11	25	4	0	0	0	36	4	0	1
MV1	T091	T091-MV1	1	4	1	0	1	0	1	0.25	90	17.5	5	5	2	3	NA	2	2	184	0	11	184	33.7990909090909	31.068	5	3	2	0	112	282	4	164	0	17	2.5	8	28	2	2	0	0	36	4	0	1
MV1	T092	T092-MV1	1	4	1	0	1	0	1	0.25	85	37.5	15	15	4	7	18	2	0.5	181	10	16	191	23.310625	20.965	10	6	4	0	102	241	1	46	0	20	2.5	5	28	2	2	3	0	38	2	0	1
MV1	T094	T094-MV1	1	4	1	0	1	0	1	0.25	88.33	10	7.5	5	4	8	NA	2	1	135	0	16	135	32.18875	28.6961538461538	13	4	9	0	112	203	78	63	84	7.5	7.5	1	34	3	2	0	0	39	1	0	1
MV1	T095	T095-MV1	2	4	2	0	1	0.5	0.5	0.5	91.25	18.75	30	5	5	6	NA	1	1.5	194	0	16	194	26.080625	25.0881818181818	11	3	8	0	81	60	0	74	0	22	2.5	9	26	3	2	0	0	37	3	1	1
MV1	T096	T096-MV1	2	4	2	1	0	0.5	0.5	0.5	68.75	68.33	15	15	3	5	NA	0	1	236	0	10	236	33.518	30.24	6	3	3	0	68	165	7	75	0	15	2.5	15	24	1	0	0	0	29	11	1	1
MV1	T101	T101-MV1	3	3	1	1	0	1	0	1	NA	18.33	12.33	11	13	11	NA	3	0.5	80	17	25	97	25.9008	24.3405882352941	17	6	10	1	83	432	0	0	0	25	2.5	3	35	1	1	0	0	31	9	3	0
MV1	T102	T102-MV1	2	3	1	1	0	1	0	0.666666666666667	92.5	30	0	15	5	9	10	1	1.5	69	25	16	94	23.004375	22.4391666666667	12	4	8	0	61	140	0	43	0	6.67	0	4	29	5	0	2	0	31	9	2	0
MV1	T103	T103-MV1	1	3	1	1	0	1	0	0.333333333333333	92.5	37.5	2.5	7	4	10	13	3	1	129	6	17	135	23.9558823529412	25.1785714285714	14	5	9	0	78	153	59	37	3	5	2.5	6	29	3	0	2	0	36	4	1	0
MV1	T104	T104-MV1	2	2	1	1	0	1	0	1	90	45	8.5	7	11	16	NA	3	1	101	13	17	114	27.7535294117647	20.9775	8	8	0	0	62	172	0	34	0	8.33	0	13	22	3	2	0	0	38	2	2	0
MV1	T105	T105-MV1	1	2	1	1	0	1	0	0.5	80	32.5	7.5	12.5	7	12	21	2	0.5	128	8	25	136	22.6668	22.6545	20	7	13	0	95	169	0	36	0	6.67	0	5	28	1	1	5	0	35	5	1	0
MV1	T106	T106-MV1	2	2	1	1	0	1	0	1	86	25	7	12	8	18	NA	3	0.5	140	7	15	147	26.3706666666667	24.7984615384615	13	6	7	0	88	153	0	13	0	5	2.5	14	23	1	2	0	0	39	1	2	0
MV1	T107	T107-MV1	1	2	1	1	0	1	0	0.5	82.5	25	10	5	7	17	NA	4	1.5	57	1	22	58	25.0245454545455	25.0204761904762	21	2	19	0	5	377	4	106	0	12.5	2.5	17	16	0	3	4	0	34	6	1	0
MV1	T108	T108-MV1	1	2	1	0	1	1	0	0.5	87.5	30	1	7	5	11	NA	3	1	103	11	18	114	23.1105555555556	22.1442857142857	14	7	7	0	97	329	0	56	0	12.5	0	5	30	5	0	0	0	39	1	1	0
MV1	T109	T109-MV1	1	1	1	1	0	0	1	1	82.5	72.5	10	10	7	4	14	3	0.5	135	14	21	149	26.9233333333333	27.7061111111111	18	7	9	2	88	NA	NA	NA	NA	NA	NA	18	16	4	1	1	0	31	9	0	1
MV4	T001	T001-MV4	1	8	1	0	1	1	0	0.125	83.33	25	2.5	5	4	3	6	3	1.5	45	0	16	45	22.85875	24.51	11	4	7	0	40	137	0	0	0	25	2.5	7	28	4	1	0	0	38	2	1	0
MV4	T002	T002-MV4	5	8	3	0.8	0.2	0	1	0.625	85	63.33	15	10	3	8	16	3	0.5	115	10	28	125	22.1603571428571	24.0342105263158	19	15	4	0	109	218	0	89	0	10	0	13	23	3	1	0	0	35	5	0	5
MV4	T003	T003-MV4	1	8	1	0	1	0	1	0.125	90	25	5	8	5	4	6	3	1	45	0	16	45	24.72875	23.435	8	5	3	0	31	382	0	0	0	20	0	8	29	2	1	0	0	40	0	0	1
MV4	T004	T004-MV4	5	8	4	0.6	0.4	0.4	0.6	0.625	80	32.5	10	5	3	11	10	1	1	82	6	13	88	22.6346153846154	22.3836363636364	11	8	3	0	55	79	1	52	3	2.5	2.5	3	36	0	0	1	0	37	3	2	3
MV4	T005	T005-MV4	1	8	1	0	1	1	0	0.125	85	10	1.25	12.5	7	5	8	4	2	30	0	18	30	22.1772222222222	22.96	16	10	6	0	24	449	0	0	0	30	0	3	30	5	1	1	0	40	0	1	0
MV4	T006	T006-MV4	5	8	3	0.8	0.2	0.2	0.8	0.625	87.5	51.67	10	10	8	10	23	2	0.5	120	5	16	125	28.674375	31.3066666666667	9	3	6	0	66	95	204	37	95	2.5	20	10	26	2	2	0	0	33	7	1	4
MV4	T007	T007-MV4	2	8	2	0.5	0.5	0.5	0.5	0.25	91.67	13.33	2.5	3.75	3	6	8	4	2	76	9	39	85	24.7466666666667	17.6578947368421	19	11	8	0	66	1463	5	0	0	30	2.5	11	18	6	3	2	0	37	3	1	1
MV4	T008	T008-MV4	1	8	1	1	0	0	1	0.125	70	12.5	1.25	12.5	5	2	10	3	2	45	0	18	45	22.7766666666667	21.1671428571429	14	6	8	0	38	497	0	0	0	25	0	14	23	3	0	0	0	37	3	0	1
MV4	T009	T009-MV4	1	8	1	0	1	1	0	0.125	66.67	36.67	2.5	10	2	3	8	4	2	24	0	12	24	27.375	31.24	7	4	3	0	18	529	0	0	0	15	2.5	23	14	2	1	0	0	37	3	1	0
MV4	T010	T010-MV4	3	8	3	0.333333333333333	0.666666666666667	0.666666666666667	0.333333333333333	0.375	73.33	36.67	5	3.75	4	7	12	3	2	20	0	20	20	20.451	24.0754545454545	11	1	10	0	3	348	15	0	0	25	2.5	15	23	0	1	1	0	35	5	2	1
MV4	T012	T012-MV4	2	8	2	0.5	0.5	0.5	0.5	0.25	90	12.5	5	12.5	6	5	10	3	2	8	0	18	8	23.8022222222222	23.9192857142857	14	2	12	0	5	236	96	0	0	25	10	0	35	2	2	1	0	35	5	1	1
MV4	T015	T015-MV4	1	7	1	1	0	1	0	0.142857142857143	52.5	62.5	2.5	30	11	5	24	3	0.5	96	15	22	111	24.0772727272727	24.3658823529412	17	11	6	0	78	0	149	0	63	1.67	16.67	10	19	6	2	3	0	33	7	1	0
MV4	T016	T016-MV4	3	7	2	1	0	0.333333333333333	0.666666666666667	0.428571428571429	95	10	2.5	5	4	2	18	3	1	102	0	16	102	22.103125	21.8271428571429	14	9	5	0	75	620	0	0	0	15	2.5	10	19	4	0	7	0	38	2	1	2
MV4	T017	T017-MV4	3	7	2	1	0	0.666666666666667	0.333333333333333	0.428571428571429	91.67	6.67	2.5	2.5	1	3	10	3	1	223	9	24	232	24.8816666666667	24.6208695652174	23	18	5	0	93	83	10	0	0	5	2.5	6	27	3	1	3	0	39	1	2	1
MV4	T018	T018-MV4	3	7	2	1	0	0.333333333333333	0.666666666666667	0.428571428571429	85	85	30	5	3	22	16	2	2	76	7	13	83	26.2861538461538	28.235	6	0	5	1	23	63	0	12	0	3.33	0	13	22	0	4	1	0	30	10	1	2
MV4	T019	T019-MV4	5	7	2	1	0	0	1	0.714285714285714	83.33	5	2.5	5	4	2	10	3	1.5	78	0	13	78	26.1	25.9263636363636	11	9	2	0	55	539	33	0	0	10	2.5	10	23	6	1	0	0	40	0	0	5
MV4	T020	T020-MV4	1	7	1	1	0	0	1	0.142857142857143	95	21.67	10	2.5	1	3	18	3	1.5	89	0	15	89	30.7493333333333	28.521	10	5	5	0	28	50	2	0	0	2.5	2.5	13	19	1	5	1	1	39	1	0	1
MV4	T021	T021-MV4	4	7	3	1	0	0.75	0.25	0.571428571428571	72.5	60	10	10	9	7	15	1	0.5	56	14	19	70	21.5752631578947	25.1828571428571	7	2	5	0	42	811	0	106	0	35	0	14	23	1	0	2	0	34	6	3	1
MV4	T023	T023-MV4	1	7	1	1	0	0	1	0.142857142857143	90	31.67	5	15	4	7	12	2	1	157	2	4	159	36.13	42.655	2	2	0	0	38	149	80	0	0	5	5	11	21	5	3	0	0	39	1	0	1
MV4	T024	T024-MV4	6	7	3	1	0	0.666666666666667	0.333333333333333	0.857142857142857	67.5	42.5	1.25	5	3	4	12	2	1.5	53	0	26	53	23.3715384615385	23.444347826087	23	9	12	2	47	408	0	0	0	10	2.5	8	27	1	3	1	0	39	1	4	2
MV4	T026	T026-MV4	4	7	3	1	0	0.25	0.75	0.571428571428571	75	75	2.5	5	4	6	19	2	1	74	6	10	80	26.467	26.467	10	6	4	0	58	95	0	18	1	11.67	0	17	14	3	1	5	0	34	6	1	3
MV4	T027	T027-MV4	3	7	2	1	0	1	0	0.428571428571429	72.5	20	15	20	8	13	22	1	0.5	46	19	26	65	20.8730769230769	17.7383333333333	18	10	8	0	56	509	0	294	0	36.67	0	4	28	6	2	0	0	37	3	3	0
MV4	T028	T028-MV4	3	7	3	1	0	0.666666666666667	0.333333333333333	0.428571428571429	88.33	22.5	5	5	4	5	10	3	1.5	122	0	14	122	25.6907142857143	26.3125	12	8	4	0	106	156	0	0	0	10	2.5	15	19	2	0	4	0	38	2	2	1
MV4	T029	T029-MV4	7	7	4	0.857142857142857	0.142857142857143	0.571428571428571	0.428571428571429	1	90	30	27.5	20	5	22	19	1	0.5	85	7	20	92	26.5945	28.409	10	4	6	0	70	147	359	27	25	10	10	4	34	1	1	0	0	37	3	4	3
MV4	T030	T030-MV4	1	7	1	1	0	1	0	0.142857142857143	82.5	63.33	10	10	3	7	20	2	1	67	5	17	72	25.0341176470588	23.6606666666667	15	8	3	4	24	242	0	0	0	5	2.5	14	18	0	8	0	0	38	2	1	0
MV4	T031	T031-MV4	5	7	3	1	0	0.6	0.4	0.714285714285714	75	27.5	5	7	3	5	31	1	2	43	9	23	52	21.9686956521739	21.18	17	7	10	0	42	333	0	67	0	20	0	12	20	3	1	4	0	33	7	3	2
MV4	T032	T032-MV4	2	7	1	1	0	0	1	0.285714285714286	80	40	5	2.5	4	3	18	4	2	18	8	21	26	18.3547619047619	18.2263157894737	19	1	18	0	9	149	0	0	0	2.5	2.5	20	18	0	2	0	0	35	5	0	2
MV4	T033	T033-MV4	3	7	2	1	0	1	0	0.428571428571429	93.33	30	2.5	5	3	6	20	3	1	109	9	16	118	20.333125	19.6558333333333	12	7	4	1	59	40	0	0	0	2.5	2.5	11	24	3	1	1	0	40	0	3	0
MV4	T034	T034-MV4	1	7	1	1	0	1	0	0.142857142857143	NA	NA	2.5	2.5	NA	NA	NA	NA	NA	46	3	11	49	28.9381818181818	32.415	6	3	3	0	27	153	3	0	0	5	2.5	15	20	3	1	1	0	37	3	1	0
MV4	T035	T035-MV4	1	7	1	1	0	1	0	0.142857142857143	80	80	2.5	10	4	6	20	3	2	44	0	18	44	19.8233333333333	19.5146153846154	13	5	7	1	20	14	0	0	0	2.5	2.5	23	11	2	2	2	0	35	5	1	0
MV4	T036	T036-MV4	3	7	2	1	0	0	1	0.428571428571429	80	40	1.25	5	3	4	18	3	1.5	71	0	16	71	23.815	22.0138461538462	13	8	5	0	61	27	0	0	0	5	2.5	17	20	1	0	2	0	32	8	0	3
MV4	T037	T037-MV4	1	7	1	1	0	1	0	0.142857142857143	NA	NA	2.5	2.5	NA	NA	NA	NA	NA	86	0	15	86	18.9926666666667	17.5066666666667	9	3	6	0	71	NA	NA	NA	NA	NA	NA	14	20	4	2	0	0	38	2	1	0
MV4	T039	T039-MV4	1	7	1	1	0	1	0	0.142857142857143	NA	NA	2.5	2.5	NA	NA	NA	NA	NA	44	0	13	44	26.1507692307692	25.7308333333333	12	2	10	0	15	259	0	0	0	5	2.5	4	31	3	1	1	0	36	4	1	0
MV4	T041	T041-MV4	2	7	2	0	1	1	0.5	0.285714285714286	75	45	5	15	10	15	12	1	2	34	3	24	37	25.89875	23.8025	16	6	10	0	34	423	49	163	2	30	6.67	7	27	3	2	1	0	34	6	2	0
MV4	T042	T042-MV4	4	7	4	0.75	0.25	0.5	0.25	0.571428571428571	80	52.5	10	5	3	7	5	2	2	88	4	25	92	19.7096	27.07	6	3	3	0	64	473	0	245	0	60	0	13	26	1	0	0	0	34	6	2	1
MV4	T044	T044-MV4	3	7	2	0.666666666666667	0.333333333333333	0.5	0.666666666666667	0.428571428571429	87.5	27.5	2.5	10	6	6	22	1	0.5	110	15	22	125	21.1022727272727	19.3788235294118	17	10	7	0	87	312	0	87	0	20	0	8	31	1	0	0	0	37	3	1	2
MV4	T045	T045-MV4	2	7	2	0	1	0	0.5	0.285714285714286	85	21.67	6.5	6.5	6	5	10	3	1	87	0	20	87	26.1335	25.32625	16	6	10	0	49	185	2	0	0	5	2.5	11	25	2	1	1	0	40	0	0	1
MV4	T046	T046-MV4	4	7	2	1	0	0.25	0.75	0.571428571428571	82.5	27.5	20	15	10	7	13	1	1.5	52	11	19	63	22.6426315789474	22.0541176470588	17	10	7	0	41	292	0	54	0	16.67	0	3	31	2	0	4	0	34	6	1	3
MV4	T048	T048-MV4	4	4	3	1	0	0.25	0.75	1	90	47.5	2.5	5	3	7	18	2	1	54	0	21	54	21.6904761904762	21.9817647058824	17	8	8	1	30	399	34	215	14	17	2.5	20	18	1	1	0	0	39	1	1	3
MV4	T049	T049-MV4	4	6	2	1	0	0.5	0.5	0.666666666666667	82.5	35	22.5	12.5	5	11	16	2	1	40	23	27	63	20.9744	16.657	10	7	3	0	50	368	9	110	10	33.33	2.5	9	23	6	0	2	0	38	2	2	2
MV4	T050	T050-MV4	1	6	1	1	0	0	1	0.166666666666667	73.33	45	7.5	2.5	3	5	20	3	1.5	33	0	13	33	22.9676923076923	22.9676923076923	13	7	6	0	26	153	0	0	0	5	2.5	7	25	1	2	5	0	40	0	0	1
MV4	T051	T051-MV4	5	6	5	1	0	0.2	0.8	0.833333333333333	75	33.33	7.5	5	3	5	8	2	1	144	0	15	144	24.596	25.2008333333333	12	5	7	0	51	68	65	0	0	5	2.5	11	23	2	3	1	0	40	0	1	4
MV4	T052	T052-MV4	3	6	3	1	0	0.666666666666667	0.333333333333333	0.5	90	30	20	5	4	3	20	2	1.5	33	0	12	33	28.0641666666667	30.5575	4	2	2	0	26	124	16	0	0	5	2.5	11	22	5	1	1	0	40	0	2	1
MV4	T053	T053-MV4	2	6	1	1	0	1	0	0.333333333333333	93.33	30	0	10	6	8	16	2	1	79	0	16	79	20.98875	23.66	9	3	4	2	52	2	0	0	0	2.5	2.5	22	13	4	0	1	0	39	1	2	0
MV4	T054	T054-MV4	3	6	2	0.666666666666667	0.333333333333333	0.666666666666667	0.333333333333333	0.5	80	46.67	30	15	5	7	2	1	1.5	22	0	11	22	31.86	31.87	8	6	2	0	17	169	0	84	1	22	2.5	16	10	10	4	0	0	37	3	2	1
MV4	T055	T055-MV4	3	6	2	1	0	0.333333333333333	0.666666666666667	0.5	81.67	10	27.5	5	6	6	14	4	2	29	0	11	29	32.0336363636364	26.42	7	4	3	0	21	139	59	0	0	20	2.5	7	23	4	5	1	0	39	1	1	2
MV4	T056	T056-MV4	2	6	2	1	0	0.5	0.5	0.333333333333333	40	50	10	15	3	3	23	2	1.5	42	2	20	44	25.576	24.76	15	5	10	0	29	522	74	77	3	16.67	8.33	17	17	1	0	5	0	32	8	1	1
MV4	T058	T058-MV4	3	6	2	1	0	1	0	0.5	81.67	61.67	2.5	2.5	2	3	10	2	1.5	47	0	10	47	29.092	29.045	4	2	2	0	26	123	0	0	0	15	2.5	17	13	5	2	3	0	38	2	3	0
MV4	T059	T059-MV4	1	6	1	1	0	0	1	0.166666666666667	76.67	83.33	5	10	6	7	18	2	1.5	50	0	16	50	27.49375	26.9144444444444	9	3	3	3	27	126	0	0	0	2.5	2.5	27	11	2	0	0	0	37	3	0	1
MV4	T060	T060-MV4	6	6	1	1	0	1	0	1	90	6.67	17.5	5	3	6	20	3	1.5	33	0	14	33	26.5557142857143	23.06	9	3	6	0	27	138	0	0	0	30	2.5	4	31	2	1	2	0	37	3	6	0
MV4	T061	T061-MV4	3	6	2	1	0	0.666666666666667	0.333333333333333	0.5	33.33	68.33	5	5	3	8	10	1	0.5	70	0	19	70	22.5336842105263	21.8153333333333	15	4	11	0	32	111	3	0	0	2.5	2.5	17	18	2	1	0	2	30	10	2	1
MV4	T062	T062-MV4	2	6	2	0.5	0.5	0	1	0.333333333333333	80	38.33	30	5	3	22	10	2	1	45	0	17	45	21.5323529411765	20.1664285714286	14	8	6	0	20	109	33	0	0	2.5	2.5	10	21	5	3	1	0	39	1	0	2
MV4	T063	T063-MV4	2	6	1	0.5	0.5	0	1	0.333333333333333	85	27.5	2.5	2.5	2	3	24	3	1.5	53	0	22	53	24.4954545454545	25.131	20	7	13	0	45	166	1	0	0	20	2.5	14	23	3	0	0	0	36	4	0	2
MV4	T064	T064-MV4	3	6	3	0.666666666666667	0.333333333333333	0	1	0.5	78.33	40	7.5	10	11	13	23	2	1	79	16	26	95	31.6203846153846	23.8575	8	4	4	0	48	244	7	93	0	20	2.5	9	26	1	0	4	0	31	9	0	3
MV4	T065	T065-MV4	2	6	2	0.5	0.5	0.5	0.5	0.333333333333333	91.67	18.33	25	2.5	1	3	12	3	2	59	0	16	59	25.1275	19.25875	8	7	1	0	32	380	90	0	0	15	2.5	6	30	1	3	0	0	39	1	1	1
MV4	T067	T067-MV4	1	6	1	0	1	1	0	0.166666666666667	88.33	20	2.5	5	6	3	26	3	1.5	37	0	19	37	23.6889473684211	25.2371428571429	14	6	8	0	31	191	1	0	0	10	2.5	11	23	5	0	1	0	38	2	1	0
MV4	T069	T069-MV4	2	5	2	1	0	0.5	0.5	0.4	78.33	40	17.5	10	6	9	13	1	0.5	77	7	22	84	24.1022727272727	16.09	6	4	2	0	23	243	0	139	0	22.5	0	9	27	3	1	0	0	38	2	1	1
MV4	T070	T070-MV4	2	4	2	1	0	0.333	1	0.5	72.5	26.67	0	10	4	5	16	1	1.5	18	19	30	37	20.802	20.5679166666667	24	12	12	0	36	202	3	141	0	16.25	2.5	9	29	0	0	2	0	33	7	0	2
MV4	T071	T071-MV4	3	4	2	1	0	0	0.666666666666667	0.75	NA	NA	NA	NA	NA	NA	NA	NA	NA	NA	NA	NA	NA	NA	NA	NA	NA	NA	NA	NA	393	0	599	0	60	2.5	NA	NA	NA	NA	NA	NA	NA	NA	0	2
MV4	T072	T072-MV4	2	4	1	1	0	0	1	0.5	98.33	13.33	2.5	15	3	4	NA	1	0	120	0	17	120	25.2776470588235	26.3133333333333	3	0	3	0	44	205	0	174	1	40	2.5	1	33	2	0	4	0	39	1	0	2
MV4	T073	T073-MV4	1	4	1	0	1	1	0	0.25	95	5	25	5	2	8	NA	3	0.5	76	0	14	76	22.7814285714286	21.0608333333333	12	9	3	0	28	53	88	100	81	5	20	6	23	2	3	6	0	37	3	1	0
MV4	T075	T075-MV4	1	1	1	1	0	0	1	1	95	23.33	25	2.5	1	4	NA	3	1.5	49	0	20	49	25.545	29.6425	8	4	3	1	35	212	2	156	10	22	2.5	7	24	4	2	3	0	38	2	0	1
MV4	T076	T076-MV4	1	4	1	1	0	1	0	0.25	90	41.67	5	2.5	1	2	NA	4	2	65	0	24	65	21.525	25.8608333333333	12	3	9	0	16	179	0	201	0	20	2.5	9	27	4	0	0	0	37	3	1	0
MV4	T077	T077-MV4	2	4	2	0.5	0.5	0.5	0.5	0.5	93.33	20	2.5	5	2	3	NA	2	1	81	0	21	81	20.9338095238095	21.725	8	5	3	0	60	482	0	241	4	29	2.5	7	29	2	1	1	0	37	3	1	1
MV4	T078	T078-MV4	2	4	2	0.5	0.5	1	0	0.5	88.33	35	2.5	5	2	4	NA	3	1	52	0	14	52	24.3728571428571	25.6672727272727	11	4	7	0	30	331	0	192	0	40	2.5	5	33	1	0	1	0	38	2	2	0
MV4	T079	T079-MV4	4	4	1	1	0	1	0	1	96.67	18.33	10	7.5	5	4	NA	3	1	101	0	19	101	20.0873684210526	19.5026666666667	15	12	2	1	61	355	0	206	0	50	2.5	3	24	7	1	4	0	38	1	4	0
MV4	T080	T080-MV4	1	4	1	0	1	0	1	0.25	95	12.5	10	5	1	2	NA	3	1	49	0	20	49	22.759	16.35375	8	6	2	0	37	347	6	458	0	65	2.5	4	27	7	0	2	0	40	0	0	1
MV4	T081	T081-MV4	1	4	1	1	0	1	0	0.25	85	8.33	0	20	4	3	NA	3	2	59	0	20	59	21.582	21.0771428571429	14	8	5	1	45	469	1	294	0	33	2.5	6	27	5	0	2	0	38	2	1	0
MV4	T082	T082-MV4	4	4	2	1	0	0.5	0.5	1	85	75	0	15	4	5	17	2	0.5	68	18	25	86	21.02	20.485	12	3	5	4	68	NA	NA	NA	NA	NA	NA	13	23	3	0	1	0	39	1	2	2
MV4	T083	T083-MV4	1	4	1	1	0	0	1	0.25	50	90	50	15	4	22	17	4	1.5	146	10	16	156	20.93375	19.574	10	1	9	0	33	29	4	14	0	2.5	2.5	17	16	1	6	0	0	27	13	0	1
MV4	T084	T084-MV4	1	4	1	1	0	0	1	0.25	95	15	5	5	2	4	NA	4	2	28	0	15	28	30.7473333333333	31.76	9	0	9	0	15	172	1	166	0	25	2.5	1	35	2	1	1	0	39	1	0	1
MV4	T085	T085-MV4	1	1	1	1	0	1	0	1	85	22.5	5	5	4	7	15	0	1.5	38	23	25	61	21.5924	19.35	12	7	5	0	47	806	0	160	0	28.33	0	7	28	5	0	0	0	35	5	1	0
MV4	T086	T086-MV4	1	4	1	0	1	0	1	0.25	72.5	27.5	15	25	10	18	15	1	2	37	8	20	45	24.954	29.1330769230769	13	4	9	0	40	480	70	100	0	27.5	2.75	5	27	4	2	2	0	31	9	0	1
MV4	T088	T088-MV4	1	4	1	1	0	0	1	0.25	80	47.5	17	10	2	10	17	3	0.5	174	12	13	186	27.8	23.751	10	6	4	0	142	127	13	25	0	5	2.5	9	27	1	1	1	1	39	1	0	1
MV4	T089	T089-MV4	1	4	1	0	1	1	0	0.25	81.67	26.67	20	5	2	2	NA	2	1	108	0	15	108	27.3106666666667	30.7018181818182	11	6	5	0	82	121	15	101	25	7	2.5	9	25	3	0	2	0	37	2	1	0
MV4	T091	T091-MV4	1	4	1	0	1	1	0	0.25	90	13.33	15	5	3	6	NA	4	2	15	0	18	15	22.6005555555556	26.4208333333333	12	4	7	1	10	325	18	304	19	43.33	5	4	31	3	1	0	0	35	4	1	0
MV4	T092	T092-MV4	2	4	1	1	0	1	0	0.5	91.67	35	10	15	4	7	NA	3	0.5	96	0	16	96	25.565625	21.2491666666667	12	5	7	0	54	165	0	91	0	20	2.5	4	28	4	1	3	0	37	3	2	0
MV4	T093	T093-MV4	1	4	1	1	0	0	1	0.25	88.33	10	5	10	6	4	NA	3	1.5	36	0	15	36	25.0386666666667	23.8011111111111	9	3	6	0	29	643	40	227	8	55	2.5	9	25	2	2	1	0	37	2	0	1
MV4	T094	T094-MV4	1	4	1	1	0	1	0	0.25	70	40	10	10	8	6	7	3	1.5	36	14	21	50	22.8785714285714	21.2676923076923	13	7	6	0	43	385	4	48	11	17.67	2.5	9	28	2	0	1	0	37	3	1	0
MV4	T098	T098-MV4	1	4	1	0	1	0	1	0.25	91.67	25	2.5	2.5	2	4	NA	3	1	57	0	11	57	33.5963636363636	14.005	2	1	1	0	19	240	357	103	258	20	20	7	27	6	0	0	0	40	0	0	1
MV4	T099	T099-MV4	1	4	1	1	0	1	0	0.25	91.67	5	5	2.5	1	3	NA	3	0.5	38	0	21	38	21.842380952381	22.7706666666667	15	8	7	0	28	348	0	139	0	27	2.5	5	31	2	2	0	0	36	4	1	0
MV4	T100	T100-MV4	3	3	1	1	0	1	0	1	70	45	0.75	12.5	6	4	NA	4	1	21	25	14	46	23.4328571428571	23.358	10	6	4	0	39	522	0	0	0	30	2.5	6	31	3	0	0	0	20	20	3	0
MV4	T102	T102-MV4	1	3	1	1	0	1	0	0.333333333333333	85	30	3	25	8	8	NA	2	1	89	4	24	93	26.6420833333333	23.2178571428571	14	1	13	0	66	NA	NA	0	0	45	2.5	7	26	6	0	1	0	30	10	1	0
MV4	T103	T103-MV4	1	3	1	1	0	1	0	0.333333333333333	82.5	40	5.5	17.5	6	4	NA	3	2	76	1	15	77	27.2213333333333	29.8563636363636	11	6	5	0	59	89	40	0	0	11	2.5	9	24	4	1	2	0	28	12	1	0
MV4	T105	T105-MV4	2	3	2	0.5	0.5	0	1	0.666666666666667	80	21.67	3	18.33	2	6	NA	4	2	36	7	13	43	24.3830769230769	24.605	10	6	4	0	41	346	0	0	0	27.67	2.5	7	29	4	0	0	0	27	13	0	2
MV4	T109	T109-MV4	2	2	1	1	0	0	1	1	55	90	5	15	9	6	15	1	0.5	82	4	16	86	25.609375	23.78	10	5	5	0	61	181	0	65	0	8.75	0	11	12	5	1	1	0	23	7	0	2
MV4	T110	T110-MV4	1	2	1	1	0	1	0	0.5	73.33	17.5	1	5	8	13	NA	2	1.5	52	15	18	67	25.7222222222222	22.43	11	5	6	0	60	533	0	62	0	16.25	0	8	25	4	1	2	0	35	5	1	0
MV4	T111	T111-MV4	1	2	1	1	0	0	1	0.5	76.25	60	15	8	12	22	NA	1	1.5	98	2	16	100	28.82125	20.092	10	4	6	0	71	177	28	75	10	15	2.5	12	19	4	3	2	0	35	5	0	1
MV4	T112	T112-MV4	2	2	2	1	0	0.5	0.5	1	67.5	3	5	8	3	5	NA	2	1.5	48	13	17	61	24.2270588235294	23.4083333333333	12	6	6	0	54	220	0	63	0	18.75	0	14	24	2	0	0	0	35	5	1	1
MV4	T113	T113-MV4	1	2	1	1	0	1	0	0.5	77.5	40	10	7	12	20	NA	3	2	25	4	15	29	27.8933333333333	29.7766666666667	9	2	7	0	23	488	5	105	1	35	2.5	13	21	3	2	1	0	35	5	1	0
MV4	T114	T114-MV4	1	2	1	1	0	0	1	0.5	82.5	20	3	5	6	14	NA	4	1	118	17	18	135	28.4672222222222	23.3077777777778	9	3	6	0	98	59	5	29	0	3.75	2.5	6	27	5	0	2	0	34	6	0	1
MV4	T115	T115-MV4	1	2	1	0	1	1	0	0.5	40	30	30	10	2	6	11	2	1.5	19	9	14	28	29.135	24.345	10	2	7	1	20	297	7	66	0	12	0	17	20	3	0	0	0	30	10	1	0
MV4	T116	T116-MV4	1	1	1	1	0	0	1	1	50	75	15	2.5	1	7	8	3	1	46	11	17	57	25.92	27.6781818181818	11	2	9	0	44	NA	NA	NA	NA	NA	NA	12	21	1	4	0	2	36	4	0	1
MV4	T117	T117-MV4	1	1	1	1	0	1	0	1	60	50	40	15	5	7	14	4	2	31	0	13	31	29.9746153846154	28.164	10	2	8	0	18	NA	NA	NA	NA	NA	NA	15	23	2	0	0	0	32	8	1	0
MV4	T118	T118-MV4	1	1	1	1	0	1	0	1	80	30	10	20	6	7	6	2	1	39	5	30	44	26.03	25.0125	24	6	18	0	38	NA	NA	NA	NA	NA	NA	12	20	6	0	2	0	34	6	1	0
MV4	T119	T119-MV4	1	1	1	1	0	0	1	1	60	75	12.5	20	6	5	21	2	1	71	10	26	81	22.0561538461538	22.964	15	11	4	0	47	NA	NA	NA	NA	NA	NA	16	19	3	1	1	0	28	12	0	1
MV5	T001	T001-MV5	3	6	3	1	0	0.333333333333333	0.666666666666667	0.5	65	52.5	2.5	10	6	9	16	2	0.5	89	15	31	104	23.79	23.9444444444444	18	1	7	10	55	207	51	20	0	5	2.5	18	19	2	0	1	0	28	12	1	2
MV5	T002	T002-MV5	2	6	2	0.5	0.5	0.5	0.5	0.333333333333333	81.5	27.5	15	10	6	11	20	1	1	69	11	16	80	28.580625	22.97	6	2	4	0	55	68	0	14	0	2.5	0	10	22	0	1	7	0	33	7	1	1
MV5	T003	T003-MV5	4	6	2	1	0	0.25	0.75	0.666666666666667	67.5	10	5	15	7	4	27	1	1	74	10	38	84	21.7831578947368	25.0392307692308	13	4	7	2	62	53	0	18	0	2.5	0	3	32	2	0	3	0	36	4	1	3
MV5	T004	T004-MV5	4	6	2	1	0	0.5	0.5	0.666666666666667	75	33.33	5	10	7	8	15	1	0.5	92	9	22	101	26.7068181818182	27.9035714285714	14	4	2	8	85	128	0	43	0	9	0	5	26	5	0	4	0	37	3	2	2
MV5	T005	T005-MV5	1	6	1	0	1	0	1	0.166666666666667	63.33	32.5	2.5	40	13	NA	12	0	1.5	30	14	35	44	22.0065714285714	22.0869230769231	13	3	3	7	27	313	107	78	23	17.5	7.5	9	23	6	0	2	0	27	13	0	1
MV5	T006	T006-MV5	3	6	1	1	0	0	1	0.5	NA	NA	2.5	5	NA	NA	NA	NA	NA	92	0	27	92	19.0985185185185	21.3507692307692	13	3	0	10	58	185	4	0	0	5	2.5	22	14	4	0	0	0	36	4	0	3
MV5	T007	T007-MV5	1	6	1	0	1	1	0	0.166666666666667	75	35	7	25	5	13	16	2	1	50	13	37	63	20.6818918918919	19.2391304347826	23	6	7	10	39	148	11	44	0	12.5	2.5	14	21	2	1	2	0	29	11	1	0
MV5	T008	T008-MV5	3	5	3	1	0	0.333333333333333	0.666666666666667	0.6	80	40	2.5	20	6	8	14	1	1	50	20	28	70	23.6271428571429	22.6983333333333	12	3	3	6	41	192	105	48	6	12	3.5	11	26	1	0	2	0	38	2	1	2
MV5	T009	T009-MV5	2	5	2	1	0	0.5	0.5	0.4	52.5	22.5	2.5	22.5	11	7	20	2	1.5	95	10	30	105	21.1576666666667	20.3616	25	16	7	2	79	204	5	72	0	11.67	2.5	5	33	1	0	1	0	32	8	1	1
MV5	T011	T011-MV5	1	1	1	1	0	0	1	1	55	63.33	10	7	7	18	25	2	2	82	11	30	93	23.2493333333333	26.1391666666667	12	8	2	2	64	7	0	0	0	2.5	0	12	17	3	2	6	0	30	10	0	1
MV5	T012	T012-MV5	2	4	1	1	0	1	0	0.5	82.5	25	5	15	7	8	22	1	0.5	61	14	39	75	20.1948717948718	20.2217857142857	28	5	6	17	28	54	10	26	0	10	2.5	11	27	2	0	0	0	35	5	2	0
MV5	T013	T013-MV5	2	4	1	1	0	0	1	0.5	80	40	2.5	15	6	9	17	2	2	113	8	17	121	29.8123529411765	24.348	10	10	0	0	71	182	0	28	0	5.83	0	14	21	4	0	1	0	40	0	0	2
MV5	T014	T014-MV5	1	4	1	1	0	0	1	0.25	85	45	15	15	8	12	21	1	1	67	4	28	71	23.8028571428571	22.4892857142857	14	9	5	0	58	327	54	61	28	5	4.17	8	27	2	2	1	0	36	4	0	1
MV5	T015	T015-MV5	3	4	2	1	0	0	1	0.75	62.5	55	0	30	12	5	14	2	0.5	84	15	28	99	25.3557142857143	25.62	15	8	7	0	70	209	71	46	23	7.5	7.5	11	24	5	0	0	0	34	6	0	3
MV5	T016	T016-MV5	1	4	1	1	0	0	1	0.25	60	72.5	10	10	8	5	11	2	1	118	9	27	127	21.5511111111111	21.0158333333333	24	19	1	4	101	344	0	52	0	10	0	10	27	3	0	0	0	28	12	0	1
MV5	T017	T017-MV5	1	4	1	0	1	0	1	0.25	65.67	50	0	22.67	20	5	18	2	0.5	51	16	43	67	19.7781395348837	21.3025	12	0	3	9	15	292	14	36	17	5	2.5	21	13	5	0	1	0	30	10	0	1
MV5	T019	T019-MV5	3	4	2	0.666666666666667	0.333333333333333	1	0	0.75	77.5	35	2.5	15	25	11	9	0	1	47	10	34	57	21.1752941176471	20.731	10	3	6	1	34	NA	NA	70	11	6.67	5	14	23	2	0	1	0	30	10	3	0
MV5	T020	T020-MV5	2	3	2	1	0	1	0	0.666666666666667	80	47.5	20	10	6	16	1	1	1	50	6	25	56	23.8684	24.7084615384615	13	3	8	2	37	238	21	40	2	8.75	2.5	10	27	2	1	0	0	38	2	2	0
MV5	T022	T022-MV5	1	3	1	1	0	1	0	0.333333333333333	40	70	25	15	10	20	22	1	0.5	87	10	11	97	25.5563636363636	27.2355555555556	9	6	2	1	56	80	0	36	0	3.33	0	24	13	3	0	0	0	29	11	1	0
MV5	T023	T023-MV5	1	3	1	1	0	1	0	0.333333333333333	62.5	38.75	2.5	10	5	10	20	2	1.5	83	9	24	92	22.99875	23.7092307692308	13	7	6	0	85	118	0	13	0	4.17	0	8	28	4	0	0	0	36	4	1	0
MV5	T025	T025-MV5	3	3	1	1	0	0	1	1	85	35	5	35	14	6	11	2	1	84	17	25	101	24.1708	24.1263636363636	11	7	4	0	85	101	1	38	0	5	2.5	9	25	3	1	2	0	36	4	0	3
MV5	T026	T026-MV5	2	3	1	1	0	1	0	0.666666666666667	60	80	7	35	15	20	17	4	0.5	237	9	10	246	24.153	23.22	4	3	0	1	164	145	0	26	0	5.83	0	16	21	1	1	1	0	25	15	2	0
MV5	T027	T027-MV5	1	3	1	1	0	0	1	0.333333333333333	80	17.5	2.5	35	6	13	15	1	1	62	22	22	84	23.9063636363636	25.1207142857143	14	4	5	5	65	114	0	11	0	6.25	0	2	28	8	1	1	0	35	5	0	1
MV5	T028	T028-MV5	1	3	1	1	0	1	0	0.333333333333333	51.67	17.5	2.5	15	12	2	9	3	1	92	39	52	131	15.5778846153846	15.5477142857143	35	5	2	28	71	32	0	2	0	2.5	0	2	36	1	1	0	0	25	15	1	0
MV5	T029	T029-MV5	2	3	2	1	0	0.5	0.5	0.666666666666667	72.5	7.5	2.5	25	6	9	11	1	1	71	33	35	104	23.0077142857143	21.8908333333333	12	4	4	4	65	79	0	13	0	6.25	2.5	6	28	5	0	1	0	38	2	1	1
MV5	T030	T030-MV5	1	1	1	1	0	1	0	1	80	40	2.5	12.5	6	2	15	1	1	113	7	28	120	20.9964285714286	23.5366666666667	9	0	7	2	19	20	0	3	0	2.5	0	10	27	3	0	0	0	32	8	1	0
MV5	T031	T031-MV5	1	2	1	1	0	1	0	0.5	80	61.67	2.5	15	5	13	16	3	0.5	143	8	19	151	24.5126315789474	23.5684615384615	13	8	2	3	116	247	2	113	0	21.67	2.5	12	22	5	0	1	0	32	8	1	0
MV5	T032	T032-MV5	2	2	1	1	0	0	1	1	82.5	57.5	1	15	14	14	NA	1	1	72	5	35	77	24.274	16.9353571428571	28	4	10	14	60	102	6	41	0	13	2.5	21	17	2	0	0	0	31	9	0	2
MV5	T033	T033-MV5	1	2	1	1	0	0	1	0.5	75	25	1	5	12	16	NA	3	1.5	80	11	15	91	30.78	26.22	8	5	3	0	44	165	5	54	0	8.75	1.25	15	19	5	0	1	0	32	8	0	1
MV5	T034	T034-MV5	2	2	1	1	0	1	0	1	87.5	32.5	30	5	15	22	NA	3	1.5	83	6	15	89	28.0107142857143	27.07	7	5	2	0	65	91	0	15	4	8.33	2.5	18	18	2	2	0	0	38	2	2	0
MV5	T035	T035-MV5	1	2	1	0	1	0	1	0.5	67.5	40	15	8	4	22	NA	3	1	71	13	22	84	26.1263636363636	26.364	5	3	0	2	37	34	0	1	0	2.5	0	10	21	1	4	2	2	28	12	0	1
MV5	T036	T036-MV5	1	1	1	1	0	1	0	1	85	31.67	2.5	10	4	11	9	1	1.5	48	10	35	58	22.4025714285714	18.795	6	2	3	1	29	NA	NA	NA	NA	NA	NA	10	20	9	0	1	0	34	6	1	0
MV5	T037	T037-MV5	1	1	1	1	0	1	0	1	75	41.67	40	5	4	21	30	2	1	41	13	25	54	17.8184	18.9111764705882	17	8	3	6	44	NA	NA	NA	NA	NA	NA	9	20	4	4	3	0	29	11	1	0
MV5	T038	T038-MV5	1	1	1	1	0	0	1	1	40	60	30	27.5	9	5	19	3	1	175	23	32	198	16.41625	16.7738888888889	18	4	1	13	36	NA	NA	NA	NA	NA	NA	12	26	2	0	0	0	28	12	0	1
MV5	T039	T039-MV5	1	1	1	1	0	0	1	1	75	27.5	2.5	15	10	5	7	0	1.5	36	21	48	57	19.41125	17.9607407407407	27	5	8	14	22	NA	NA	NA	NA	NA	NA	8	27	2	2	1	0	38	2	0	1
MV5	T040	T040-MV5	1	1	1	1	0	0	1	1	60	37.5	2.5	25	10	9	20	1	1.5	101	8	30	109	22.792	23.2105882352941	17	2	2	13	49	NA	NA	NA	NA	NA	NA	8	27	5	0	0	0	31	9	0	1
MV5	T041	T041-MV5	1	1	1	1	0	1	0	1	70	60	2.5	30	8	17	18	3	1.5	160	8	18	168	23.7338888888889	24.015	16	9	2	5	122	NA	NA	NA	NA	NA	NA	8	30	1	0	1	0	35	5	1	0
MV5	T042	T042-MV5	1	1	1	1	0	1	0	1	47.5	67.5	5	15	7	8	10	3	1	150	15	16	165	21.368125	20.963	10	6	4	0	96	NA	NA	NA	NA	NA	NA	17	17	3	1	2	0	34	6	1	0
