# Supplementary material for: Environmental and individual determinants of burrow-site microhabitat selection, occupancy, and fidelity in eastern chipmunks living in a pulsed-resource ecosystem
Source: PeerJ. 2023 Mar 23;11:e15110. doi: 10.7717/peerj.15110 (PMC10040179; doi:10.7717/peerj.15110)
Supplement: Supplemental Information 10 [file peerj-11-15110-s010.zip › Data and code/pop_density.csv]

year	masting	dummy	density
2013	mast	1	72
2014	non-mast	0	173
2015	mast	1	80
2016	non-mast	0	165
2017	mast	1	99
2018	non-mast	0	132
2019	mast	1	104
