# Supplementary material for: Environmental and individual determinants of burrow-site microhabitat selection, occupancy, and fidelity in eastern chipmunks living in a pulsed-resource ecosystem
Source: PeerJ. 2023 Mar 23;11:e15110. doi: 10.7717/peerj.15110 (PMC10040179; doi:10.7717/peerj.15110)
Supplement: Supplemental Information 10 [file peerj-11-15110-s010.zip › Data and code/Script corvif.R]

##################################################################
#Below are some functions that we took from the pairs help file and
#modified, or wrote ourselves. You need to copy and paste all these commands
#into R. It is perhaps better not to try and understand what it all does.
## put correlations on the panels,
## with size proportional to the correlations.

panel.cor <- function(x, y, digits=1, prefix="", cex.cor)
{
  usr <- par("usr"); on.exit(par(usr))
  par(usr = c(0, 1, 0, 1))
  r1=cor(x,y,use="pairwise.complete.obs")
  r <- abs(cor(x, y,use="pairwise.complete.obs"))
  txt <- format(c(r1, 0.123456789), digits=digits)[1]
  txt <- paste(prefix, txt, sep="")
  if(missing(cex.cor)) cex <- 0.9/strwidth(txt)
  text(0.5, 0.5, txt, cex = cex * r)
}
panel.smooth2=function (x, y, col = par("col"), bg = NA, pch = par("pch"),
                        cex = 1, col.smooth = "red", span = 2/3, iter = 3, ...)
{
  points(x, y, pch = pch, col = col, bg = bg, cex = cex)
  ok <- is.finite(x) & is.finite(y)
  if (any(ok))
    lines(stats::lowess(x[ok], y[ok], f = span, iter = iter),
          col = 1, ...)
}
panel.lines2=function (x, y, col = par("col"), bg = NA, pch = par("pch"),
                       cex = 1, ...)
{
  points(x, y, pch = pch, col = col, bg = bg, cex = cex)
  ok <- is.finite(x) & is.finite(y)
  if (any(ok)){
    tmp=lm(y[ok]~x[ok])
    abline(tmp)}
}
panel.hist <- function(x, ...)
{
  usr <- par("usr"); on.exit(par(usr))
  par(usr = c(usr[1:2], 0, 1.5) )
  h <- hist(x, plot = FALSE)
  breaks <- h$breaks; nB <- length(breaks)
  y <- h$counts; y <- y/max(y)
  rect(breaks[-nB], 0, breaks[-1], y, col="white", ...)
}
#VIF
myvif <- function(mod) {
  v <- vcov(mod)
  assign <- attributes(model.matrix(mod))$assign
  if (names(coefficients(mod)[1]) == "(Intercept)") {
    v <- v[-1, -1]
    assign <- assign[-1]
  } else warning("No intercept: vifs may not be sensible.")
  terms <- labels(terms(mod))
  n.terms <- length(terms)
  if (n.terms < 2) stop("The model contains fewer than 2 terms")
  if (length(assign) > dim(v)[1] ) {
    diag(tmp_cor)<-0
    if (any(tmp_cor==1.0)){
      return("Sample size is too small, 100% collinearity is present")
    } else {
      return("Sample size is too small")
    }
  }
  R <- cov2cor(v)
  detR <- det(R)
  result <- matrix(0, n.terms, 3)
  rownames(result) <- terms
  colnames(result) <- c("GVIF", "Df", "GVIF^(1/2Df)")
  for (term in 1:n.terms) {
    subs <- which(assign == term)
    result[term, 1] <- det(as.matrix(R[subs, subs])) * det(as.matrix(R[-subs, -subs]))/ detR
    result[term, 2] <- length(subs)
  }
  if (all(result[, 2] == 1)) {
    result <- data.frame(GVIF=result[, 1])
  } else {
    result[, 3] <- result[, 1]^(1/(2 * result[, 2]))
  }
  invisible(result)
}
corvif <- function(dataz) {
  dataz <- as.data.frame(dataz)
  #correlation part
  cat("Correlations of the variables\n\n")
  tmp_cor <- cor(dataz,use="complete.obs")
  print(tmp_cor)
  #vif part
  form <- formula(paste("fooy ~ ",paste(strsplit(names(dataz)," "),collapse=" +
                                        ")))
  dataz <- data.frame(fooy=1,dataz)
  lm_mod <- lm(form,dataz)
  cat("\n\nVariance inflation factors\n\n")
  print(myvif(lm_mod))
}
myvif <- function(mod) {
  v <- vcov(mod)
  assign <- attributes(model.matrix(mod))$assign
  if (names(coefficients(mod)[1]) == "(Intercept)") {
    v <- v[-1, -1]
    assign <- assign[-1]
  } else warning("No intercept: vifs may not be sensible.")
  terms <- labels(terms(mod))
  n.terms <- length(terms)
  if (n.terms < 2) stop("The model contains fewer than 2 terms")
  if (length(assign) > dim(v)[1] ) {
    diag(tmp_cor)<-0
    if (any(tmp_cor==1.0)){
      return("Sample size is too small, 100% collinearity is present")
    } else {
      return("Sample size is too small")
    }
  }
  R <- cov2cor(v)
  detR <- det(R)
  result <- matrix(0, n.terms, 3)
  rownames(result) <- terms
  colnames(result) <- c("GVIF", "Df", "GVIF^(1/2Df)")
  for (term in 1:n.terms) {
    subs <- which(assign == term)
    result[term, 1] <- det(as.matrix(R[subs, subs])) * det(as.matrix(R[-subs, -subs]))/ detR
    result[term, 2] <- length(subs)
  }
  if (all(result[, 2] == 1)) {
    result <- data.frame(GVIF=result[, 1])
  } else {
    result[, 3] <- result[, 1]^(1/(2 * result[, 2]))
  }
  invisible(result)
}
corvif <- function(dataz) {
  dataz <- as.data.frame(dataz)
  #correlation part
  cat("Correlations of the variables\n\n")
  tmp_cor <- cor(dataz,use="complete.obs")
  print(tmp_cor)
  #vif part
  form <- formula(paste("fooy ~ ",paste(strsplit(names(dataz)," "),collapse=" +
                                        ")))
  dataz <- data.frame(fooy=1,dataz)
  lm_mod <- lm(form,dataz)
  cat("\n\nVariance inflation factors\n\n")
  print(myvif(lm_mod))
}
