# Supplementary material for: Environmental and individual determinants of burrow-site microhabitat selection, occupancy, and fidelity in eastern chipmunks living in a pulsed-resource ecosystem
Source: PeerJ. 2023 Mar 23;11:e15110. doi: 10.7717/peerj.15110 (PMC10040179; doi:10.7717/peerj.15110)
Supplement: Supplemental Information 10 [file peerj-11-15110-s010.zip › Data and code/script_burrows_chipmunks.Rmd]

---
title: "Chipmunks burrows"
output: html_document
editor_options: 
  chunk_output_type: console
---

##### 0. Good code practices

```{r, include=FALSE}

# Delete all objects that could still exist in global environment
rm(list=ls())

#  Detach all packages previously charged
detachAllPackages <- function() {
  basic.packages <- c("package:stats","package:graphics","package:grDevices","package:utils","package:datasets","package:methods","package:base")
  package.list <- search()[ifelse(unlist(gregexpr("package:",search()))==1,TRUE,FALSE)]
  package.list <- setdiff(package.list,basic.packages)
  if (length(package.list)>0)  for (package in package.list) detach(package, character.only=TRUE)
}

detachAllPackages()

# Check session informations and check that no package is charged anymore
sessionInfo()

# Download libraries if necessary
list.of.packages <- c("here", "MASS", "tidyverse","dplyr", "ggplot2", "stringr", "devtools", "survival", "lme4", "broom", "effects", "DHARMa", "car", "PairedData", "corrplot", "piecewiseSEM", "gridExtra", "cowplot", "actuar", "stats","egg","boot")
new.packages <- list.of.packages[!(list.of.packages %in% installed.packages()[,"Package"])]
if(length(new.packages)) install.packages(new.packages)

# Load libraries
lapply(list.of.packages, require, character.only = TRUE)

# Check session information and check that all packages are charged
sessionInfo()

### Working directory

here::i_am("script_burrows_chipmunks.Rmd")
here::here() # should be the directory were the "here" file is located, independently of the user's working directory.

```

##### 1. Microhabitat selection

```{r}

### Load data

# Burrows and control plots datasets
burrows2019 <- read.csv(here("burrows2019.csv"), header = TRUE)
ctrl_2019 <- read.csv(here("ctrl_2019.csv"), header = TRUE)

# Check data class
glimpse(burrows2019)
burrows2019 <- burrows2019 %>%
  mutate_at(c("height","pair","status"), as.factor)

glimpse(ctrl_2019)
ctrl_2019 <- ctrl_2019 %>%
  mutate_at(c("height","pair","status"), as.factor)

# Merge by columns
selection1 <- merge.data.frame(burrows2019, ctrl_2019, by = c("burrow", "site", "burrow.site"), all = TRUE)

# Merge by rows, so unique ids of different rows (ex : T001 et ctrl_001)
selection2 <- rbind(burrows2019, ctrl_2019)


### Colinearity

source(here("Script corvif.R"))

V1 <-cbind(selection2$mean_canopy, selection2$mean_green, selection2$mean_rocks, selection2$mean_wood, selection2$logs, selection2$refuges, selection2$slope, selection2$openness, selection2$height, selection2$nbr_p_m, selection2$dhp_seedprod, selection2$gros_BE, selection2$gros_SM, selection2$gros_RM, selection2$visual_tl, selection2$visual_ctl)

a <- corvif(V1)
a$GVIF
# all<2

```

### 1.1 Conditional logistic regression

```{r}

# scaling numeric variables
selection2[,c(7:14,16:27)] <- lapply(selection2[,c(7:14,16:27)], function(x) c(scale(x)))
glimpse(selection2)

selection2 <- selection2[-c(36,42,77,86),]  # remove influential observations, following outliers detection (below)

## Full model
mo5 <- clogit(use ~ mean_canopy + mean_green + mean_wood + mean_rocks + logs + refuges + slope + openness + height + nbr_p_m + dhp_seedprod + gros_BE + gros_SM + gros_RM + visual_tl + visual_ctl + strata(pair), data=selection2)

summary(m1)

# Model with only logs and slope (for graph)
mo1 <- clogit(use ~ logs + slope + strata(pair),data=selection2)

```

### 1.2 Hosmer-Lemeshow (HL) method (for comparison)

From Hosmer and Lemeshow, Applied Logistic Regression (2000) : "This observation allows us to use standard logistic regression to compute the conditional maximum likelihood estimates and obtain estimated errors of the estimated coefficients. To do this we :
-define the sample size as the number of case-control pairs
-use as independent variables the difference between the case value and the control value for each variable
-set the values of the response variable equal to 1
-exclude the constant term from the model (no intercept)

** this method does not allow to include factors

```{r}

selection2 <- selection2 %>%
  mutate_at(c("height"), as.numeric)

diff <- data.frame(burrow = selection1$burrow, 
                   site = selection1$site, 
                   use= 1, 
                   mean_canopy=(selection2$mean_canopy[selection2$status=='B'])-
                     (selection2$mean_canopy[selection2$status=='C']),
                  mean_green=(selection2$mean_green[selection2$status=='B'])-
                     (selection2$mean_green[selection2$status=='C']),
                   mean_rocks=(selection2$mean_rocks[selection2$status=='B'])-
                     (selection2$mean_rocks[selection2$status=='C']),
                   mean_wood=(selection2$mean_wood[selection2$status=='B'])-
                     (selection2$mean_wood[selection2$status=='C']),
                   logs=(selection2$logs[selection2$status=='B'])-
                     (selection2$logs[selection2$status=='C']),
                   refuges=(selection2$refuges[selection2$status=='B'])-
                     (selection2$refuges[selection2$status=='C']),
                   slope=(selection2$slope[selection2$status=='B'])-
                     (selection2$slope[selection2$status=='C']),
                   height=(selection2$height[selection2$status=='B'])-
                     (selection2$height[selection2$status=='C']),
                   openness=(selection2$openness[selection2$status=='B'])-
                     (selection2$openness[selection2$status=='C']),
                   nbr_p_m=(selection2$nbr_p_m[selection2$status=='B'])-
                     (selection2$nbr_p_m[selection2$status=='C']),
                   dhp_seedprod=(selection2$dhp_seedprod[selection2$status=='B'])-
                     (selection2$dhp_seedprod[selection2$status=='C']),
                   gros_BE=(selection2$gros_BE[selection2$status=='B'])-
                     (selection2$gros_BE[selection2$status=='C']),
                   gros_SM=(selection2$gros_SM[selection2$status=='B'])-
                     (selection2$gros_SM[selection2$status=='C']),
                   gros_RM=(selection2$gros_RM[selection2$status=='B'])-
                     (selection2$gros_RM[selection2$status=='C']),
                   visual_tl=(selection2$visual_tl[selection2$status=='B'])-
                     (selection2$visual_tl[selection2$status=='C']),
                   visual_ctl=(selection2$visual_ctl[selection2$status=='B'])-
                     (selection2$visual_ctl[selection2$status=='C']))

glimpse(diff)

diff <- diff[-c(42,86,36,77),] # remove influential observations, following outliers detection (below)

HL <- glm(use ~ mean_canopy + mean_green + mean_wood + mean_rocks + logs + refuges + slope + openness + height + nbr_p_m + dhp_seedprod + gros_BE + gros_SM + gros_RM + visual_tl + visual_ctl -1, data = diff, family = "binomial")

summary(HL) 

```

### 1.3 Check basic assumptions of the final model

```{r}

### 1. Linear relationships between the logit of the response variable and each independent variable. Done by visually inspecting the scatter plot between each predictor and the logit values.
#http://www.sthda.com/english/articles/36-classification-methods-essentials/148-logistic-regression-assumptions-and-diagnostics-in-r/
  
probabilities <- predict(mo5, type = "survival")
predicted.classes <- ifelse(probabilities > 0.5, "pos", "neg")
head(predicted.classes)

# Select only numeric predictors
mydata <- selection2 %>%
  dplyr::select_if(is.numeric) 
predictors <- colnames(mydata)

# Bind the logit and tidying the data for plot
mydata <- mydata %>%
  slice(1:200) %>%
  mutate(logit = log(probabilities/(1-probabilities))) %>%
  gather(key = "predictors", value = "predictor.value", -logit)

# Create the scatter plots:
ggplot(mydata, aes(logit, predictor.value))+
  geom_point(size = 0.5, alpha = 0.5) +
  geom_smooth(method = "loess") + 
  theme_bw() + 
  facet_wrap(~predictors, scales = "free_y") # all linear enough relationships


### 2. Residuals

fit<-fitted(mo5)
rr<-resid(mo5)
qqresid<-qqnorm(resid(mo5))
qqline(resid(mo5))
lmQQ <-lm(qqresid$y~qqresid$x)


par(mfrow=c(1,2), pty = "s", cex=0.8)
plot(rr~fit, xlab="Predicted Values", ylab="Residuals")
abline(0,0)
mtext(c("A"),side=2, line=3, las=1, at=3.5, font=2)
qq<-qqnorm(rr, main="", xlab="Theoritical quantiles", ylab="Sampled quantiles" )
abline(lmQQ$coefficients[1],lmQQ$coefficients[2])
mtext(c("B"),side=2, line=3, las=1, at=3.5, font=2)

par(mfrow=c(2,3), pty = "s", cex=0.8)
plot(rr~selection2$mean_wood, xlab="% Cover wood", ylab="Residuals")
abline(0,0)
mtext(c("A"),side=2, line=3, las=1, at=4, font=2)
plot(rr~selection2$logs, xlab="Number of logs", ylab="Residuals")
abline(0,0)
mtext(c("B"),side=2, line=3, las=1, at=4, font=2)
plot(rr~selection2$slope, xlab="Slope", ylab="Residuals")
abline(0,0)
mtext(c("C"),side=2, line=3, las=1, at=4, font=2)
plot(rr~selection2$openness, xlab="Openness", ylab="Residuals")
abline(0,0)
mtext(c("D"),side=2, line=3, las=1,  at=4, font=2)
dev.off()

### 3. Outliers detection

### For HL model

plot(HL, which = 4, id.n = 3) # cook's distance values, labelling the top 3

model.data <- augment(HL) %>%   # Extract model results
  dplyr::mutate(index = 1:n()) 
model.data %>% top_n(3, .cooksd) # display the data for the top 3 largest values
ggplot(model.data, aes(index, .std.resid)) + 
  geom_point(aes(color = use), alpha = .5) +
  theme_bw()  # plot the standardized residuals
model.data %>% 
  filter(abs(.std.resid) > 3)  # filter for potential influential data points

cooksd <- cooks.distance(HL)
mean(cooks.distance(HL))   # generally, a cook distance value greater than 4 times the average is considered problematic :  r-statistics.co/Outlier-Treatment-With-R.html
plot(cooksd, pch="*", cex=2, main="Influential Obs by Cooks distance")  # plot cook's distance
abline(h = 4*mean(cooksd, na.rm=T), col="red")  # add cutoff line
text(x=1:length(cooksd)+1, y=cooksd, labels=ifelse(cooksd>4*mean(cooksd, na.rm=T),names(cooksd),""), col="red")  # add labels

### will remove indexes 36,42,77 and 86.

```


### 1.4 Graphs

```{r}

## Make the graphs

# slope
df <- expand.grid(slope=seq(0,31,0.1), 
                  mean_canopy=mean(selection2$mean_canopy),
                  mean_green=mean(selection2$mean_green),
                  mean_rocks=mean(selection2$mean_rocks),
                  mean_wood=mean(selection2$mean_wood), 
                  logs=mean(selection2$logs), 
                  refuges=mean(selection2$refuges),
                  openness=mean(selection2$openness), 
                  height=as.factor(1), 
                  nbr_p_m= mean(selection2$nbr_p_m),
                  dhp_seedprod=mean(selection2$dhp_seedprod), 
                  gros_BE= mean(selection2$gros_BE), 
                  gros_SM=mean(selection2$gros_SM), 
                  gros_RM=mean(selection2$gros_RM),
                  visual_tl=mean(selection2$visual_tl),
                  visual_ctl=mean(selection2$visual_ctl), 
                  pair=as.factor(1))

df2 <- expand.grid(slope=seq(0,31,0.1), 
                   logs=mean(selection2$logs), 
                   pair=as.factor(1))

pred <- predict(mo5, type="lp", se.fit = T, reference = "strata", newdata = df)
pred$up95 <- pred$fit+1.96*pred$se.fit
pred$do95 <- pred$fit-1.96*pred$se.fit

df$pred <- inv.logit(pred$fit)
df$up95 <- inv.logit(pred$up95)
df$do95 <- inv.logit(pred$do95)

pred2 <- predict(mo1, type="lp", se.fit = T, reference = "strata", newdata = df2)
pred2$up95 <- pred2$fit+1.96*pred2$se.fit
pred2$do95 <- pred2$fit-1.96*pred2$se.fit
df2$pred <- inv.logit(pred2$fit)
df2$up95 <- inv.logit(pred2$up95)
df2$do95 <- inv.logit(pred2$do95)

colnames(df) <- make.unique(names(df))
colnames(df2) <- make.unique(names(df2))

plot.slope <- ggplot() +
  theme_bw() +
  labs(x ="Slope (°)", y ="Probability of selection as a burrow site") +
  theme(panel.border = element_blank(), 
        panel.grid.major = element_blank(),
        panel.grid.minor = element_blank(), 
        axis.line = element_line(color="black", size=0.70), 
        text = element_text(family = "serif", color = "black"),
        axis.text = element_text(size=12, color="black"),
        axis.title = element_text(size=16),
        axis.text.y = element_text(vjust=0.35),
        axis.text.x = element_text(vjust=0.5),
        axis.title.x = element_text(margin = margin(t=15, b=10)),
        axis.title.y = element_text(margin = margin(r=20, l=10))) +
  scale_x_continuous(breaks = scales::pretty_breaks(n=7)) +
  scale_y_continuous(breaks = scales::pretty_breaks(n=6)) +
  geom_ribbon(data=df, aes(ymin=do95, ymax=up95, x=slope, y=pred), alpha=0.25) +
  geom_line(data=df, aes(x=slope, y=pred), size = 1) +
  geom_point(data=selection2, aes(x=slope, y=use), color="grey48", position = position_jitter(w = 0.15, h = 0), alpĥa=0.7, size=1) +
  geom_ribbon(data=df2, aes(ymin=do95, ymax=up95, x=slope, y=pred, fill="red"), alpha=0.25, show.legend = F) +
  geom_line(data=df2, aes(x=slope, y=pred), size = 1, color="red")
plot.slope

ggsave(plot=plot.slope, filename = "slope1.png", width = 6, height = 5, dpi=600)

# logs
df <- expand.grid(slope=mean(selection2$slope),
                  mean_canopy=mean(selection2$mean_canopy),
                  mean_green=mean(selection2$mean_green),
                  mean_rocks=mean(selection2$mean_rocks),
                  mean_wood=mean(selection2$mean_wood), 
                  logs=seq(0,25,0.1), 
                  refuges=mean(selection2$refuges), 
                  openness=mean(selection2$openness), 
                  height=as.factor(1), 
                  nbr_p_m= mean(selection2$nbr_p_m),
                  dhp_seedprod=mean(selection2$dhp_seedprod), 
                  gros_BE= mean(selection2$gros_BE), 
                  gros_SM=mean(selection2$gros_SM), 
                  gros_RM=mean(selection2$gros_RM),
                  visual_tl=mean(selection2$visual_tl),
                  visual_ctl=mean(selection2$visual_ctl), 
                  pair=as.factor(1))

df2 <- expand.grid(slope=mean(selection2$slope), 
                   logs=seq(0,25,0.1), 
                   pair=as.factor(1))

pred <- predict(mo5, type="lp", se.fit = T, reference = "strata", newdata = df)
pred$up95 <- pred$fit+1.96*pred$se.fit
pred$do95 <- pred$fit-1.96*pred$se.fit

df$pred <- inv.logit(pred$fit)
df$up95 <- inv.logit(pred$up95)
df$do95 <- inv.logit(pred$do95)

pred2 <- predict(mo1, type="lp", se.fit = T, reference = "strata", newdata = df2)
pred2$up95 <- pred2$fit+1.96*pred2$se.fit
pred2$do95 <- pred2$fit-1.96*pred2$se.fit
df2$pred <- inv.logit(pred2$fit)
df2$up95 <- inv.logit(pred2$up95)
df2$do95 <- inv.logit(pred2$do95)

colnames(df) <- make.unique(names(df))
colnames(df2) <- make.unique(names(df2))

graph.logs <- ggplot() +
  theme_bw() +
  labs(x ="Number of logs (> 2m)", y="Probability of selection as a burrow site")+
  theme(panel.border = element_blank(), 
        panel.grid.major = element_blank(),
        panel.grid.minor = element_blank(), 
        axis.line = element_line(color="black", size=0.70), 
        text = element_text(family = "serif", color = "black"),
        axis.text = element_text(size=12, color="black"),
        axis.title = element_text(size=16),
        axis.text.y = element_blank(),
        axis.text.x = element_text(vjust=0.5),
        axis.title.x = element_text(margin = margin(t=15, b=10)),
        axis.title.y = element_blank(),
        axis.ticks.y = element_blank()) +
  scale_x_continuous(breaks = scales::pretty_breaks(n=7)) +
  scale_y_continuous(breaks = scales::pretty_breaks(n=6)) +
  geom_ribbon(data=df, aes(ymin=do95, ymax=up95, x=logs, y=pred), alpha=0.25) +
  geom_line(data=df, aes(x=logs, y=pred), size = 1) +
  geom_point(data=selection2, aes(x=logs, y=use), color="grey48", position = position_jitter(w = 0.15, h = 0), alpĥa=0.7, size=1) +
  geom_ribbon(data=df2, aes(ymin=do95, ymax=up95, x=logs, y=pred, fill="red"), alpha=0.25, show.legend = F) +
  geom_line(data=df2, aes(x=logs, y=pred), size = 1, color="red")
graph.logs

ggsave(plot=graph.logs, filename = "logs.png", width = 6, height = 5, dpi=600)

# arrange graphs in the same panel

graph_selection <- egg::ggarrange(plot.slope + 
                 theme(plot.margin = margin(r=0, l=5, t=5),
                       axis.line.y = element_line(color="black", size=0.70),
                       panel.background = element_blank()), 
               graph.logs + 
                 theme(plot.margin = margin(l=15, t=5),
                       axis.line.y = element_line(color="black", size=0.70),
                       panel.background = element_blank()),
               nrow=1, labels = c("a", "b"))

ggsave(plot=graph_selection, filename = "graph_selection.png", width = 10, height = 6, dpi=600)

```


##### 2. Microhabitat occupancy determinants

```{r}

### Load data

burrow <- read.csv(here("occupancy_data.csv"), header=TRUE)
glimpse(burrow)

# Remove missing data
burrow_nomiss <- burrow %>%
  drop_na(mean_canopy, mean_rocks, mean_green, logs, refuges, openness, height, nbr_p_m, dhp_seedprod, gros_BE, gros_SM, gros_RM, visual_tl, visual_ctl)
burrow_nomiss <- burrow_nomiss %>% mutate(row = row_number())

```

### 2.1 Fisher's exact test

```{r}

prob.expected <- dztpois(1:7, lambda = 2.233)  # lambda parameter estimated with the mathematical expectation of the observed data.

## -> If the theoretical probability law depends on parameters (mean, variance...) are unknown at the time of the test, the data can be used to estimate them. It is then necessary to decrease the number of degrees of freedom of the number of estimated parameters. If there are s unknown parameters, the number of degrees of freedom will be J - s - 1. Thus, in the example of the adequacy to a Poisson distribution of unknown parameter, we can estimate the value of this parameter by the empirical mean of Y, but the chi-square law to apply will have a number of degrees of freedom equal to J - 2 instead of J - 1. 

freq.expected <- prob.expected*219
freq.expected # number of burrows expected in each category (1 to 7 years)

fisher.test(matrix(c(98,43,35,24,12,5,2,59,65,49,27,12,5,2),nrow = 2, byrow = T),
            workspace = 30000000) # first 7 numbers are the observed frequencies, last 7 numbers are the expected frequencies (result from line 16, rounded to the nearest integer)

chisq.test(matrix(c(98,43,35,24,12,5,2,59,65,49,27,12,5,2),nrow = 2, byrow = T), 
           simulate.p.value = T, B=5000) # same test but with chi squared (better to use fisher's exact test for small sample sizes)

# Compute median years of use for our 219 burrows
a <- rep(1, 98)
b <- rep(2, 43)
c <- rep(3, 35)
d <- rep(4, 24)
e <- rep(5, 12)
f <- rep(6, 5)
g <- rep(7,2)

x <- c(a,b,c,d,e,f,g)
median(x)

```

### 2.2 Covariance and VIFs

```{r}

# Covariation

source(here("Visualise.covariation.R"))

covariation <- cbind(burrow_nomiss$mean_canopy, burrow_nomiss$mean_green, burrow_nomiss$mean_rocks, burrow_nomiss$mean_wood, burrow_nomiss$logs, burrow_nomiss$refuges, burrow_nomiss$openness, burrow_nomiss$nbr_p_m, burrow_nomiss$dhp_seedprod, burrow_nomiss$gros_BE, burrow_nomiss$gros_RM, burrow_nomiss$gros_SM, burrow_nomiss$visual_tl, burrow_nomiss$visual_ctl)
covariation<-as.data.frame(covariation)
names(covariation)<-c("%_canopy", "%_green", "%_rocks", "%_wood", "logs", "refuges", "openness", "nbr_small_med", "dhp_seedprod", "large_BE", "large_RM", "large_SM", "%_tl", "%_ctl")
pairs(covariation, lower.panel=panel.smooth, upper.panel= panel.cor,diag.panel=panel.hist, main = "Covariations")

## VIF
source(here("Script corvif.R"))

V1 <- cbind(burrow_nomiss$mean_canopy, burrow_nomiss$mean_green, burrow_nomiss$mean_rocks, burrow_nomiss$mean_wood, burrow_nomiss$logs, burrow_nomiss$refuges, burrow_nomiss$openness, burrow_nomiss$nbr_p_m, burrow_nomiss$dhp_seedprod, burrow_nomiss$gros_BE, burrow_nomiss$gros_RM, burrow_nomiss$gros_SM, burrow_nomiss$visual_tl, burrow_nomiss$visual_ctl)

a <- corvif(V1)
a$GVIF
# all <2. Keeping them all for full model

```

### 2.3 Analysis : all sexes and ages (N=184 with NAs removed and outliers removed)

```{r}

burrow_nomiss <- burrow_nomiss[-c(10,95,88,100,47,37,78,14),,drop=T]  # remove influential observations (from outliers test below)

t1 <- glm(score_occup ~ prop_ad + prop_f + mean_canopy + mean_rocks + mean_green + logs + refuges + openness + height + nbr_p_m + dhp_seedprod + gros_BE + gros_SM + gros_RM + visual_tl + visual_ctl, weights = occup_poss, data = burrow_nomiss, family = "binomial")

summary(t1)

# Check model assumptions and outliers

### 1. Linear relationships between the logit of the response variable and each independent variable
#http://www.sthda.com/english/articles/36-classification-methods-essentials/148-logistic-regression-assumptions-and-diagnostics-in-r/

probabilities <- predict(t1, type = "response")
predicted.classes <- ifelse(probabilities > 0.5, "pos", "neg")
head(predicted.classes)

# Select only numeric predictors
mydata <- burrow_nomiss %>%
  dplyr::select_if(is.numeric) 
predictors <- colnames(mydata)

# Bind the logit and tidying the data for plot
mydata <- mydata %>%
  slice(1:184) %>%
  mutate(logit = log(probabilities/(1-probabilities))) %>%
  gather(key = "predictors", value = "predictor.value", -logit)

# Create the scatter plots:
ggplot(mydata, aes(logit, predictor.value))+
  geom_point(size = 0.5, alpha = 0.5) +
  geom_smooth(method = "loess") + 
  theme_bw() + 
  facet_wrap(~predictors, scales = "free_y")

### 2. Compute the model's dispersion  

library(DHARMa)
# https://stats.stackexchange.com/questions/90953/testing-for-overdispersion-in-logistic-regression
sum(residuals(t1, type = "deviance")^2)/t1$df.residual 

# DHARMa
# https://biometry.github.io/APES/LectureNotes/2016-JAGS/Overdispersion/OverdispersionJAGS.pdf
sim_HL <- simulateResiduals(t1)
testDispersion(sim_HL) 
testOutliers(sim_HL)
plot(sim_HL)  

#### 3. Residuals
fit<-fitted(t1)
rr<-resid(t1)
qqresid<-qqnorm(resid(t1))
qqline(resid(t1))
lmQQ <-lm(qqresid$y~qqresid$x)

#### 4. Outliers

par(mfrow=c(1,1))
plot(t1, which = 4, id.n = 3)

library(broom)
model.data <- augment(t1) %>%   # Extract model results
  dplyr::mutate(index = 1:n()) 
model.data %>% top_n(3, .cooksd) # display the data for the top 3 largest values
ggplot(model.data, aes(index, .std.resid)) + 
  geom_point(aes(color = score_occup), alpha = .5) +
  theme_bw()  # plot the standardized residuals
model.data %>% 
  filter(abs(.std.resid) > 3)  # filter for potential influencial data points

cooksd <- cooks.distance(t1)
mean(cooks.distance(t1))   # 
plot(cooksd, pch="*", cex=2, main="Influential Obs by Cooks distance")  # plot cook's distance
abline(h = 4*mean(cooksd, na.rm=T), col="red")  # add cutoff line
text(x=1:length(cooksd)+1, y=cooksd, labels=ifelse(cooksd>4*mean(cooksd, na.rm=T),names(cooksd),""), col="red")  # add labels


```

### 2.4 Juveniles only

```{r}

occup_juv <- subset(burrow, prop_juv == 1)  
# nbr burrows occupied only by juveniles : 34

# Removing missing data
juv_nomiss <- occup_juv %>%
  drop_na(mean_rocks,mean_green, logs, openness, height, nbr_p_m,gros_BE, gros_SM, gros_RM, visual_tl, visual_ctl)
# N = 33

# Not reasonable to run the analysis on 33 observations

```

### 2.5 Analysis : Adults only (N = 123 with NAs and outliers removed)

```{r}

occup_ad <- subset(burrow, prop_ad == 1)
# nbr burrows occupied only by adults : 155

# Removing missing data
ad_nomiss <- occup_ad %>%
  drop_na(mean_canopy, mean_rocks, mean_green, logs, refuges, openness, height, nbr_p_m, dhp_seedprod, gros_BE, gros_SM, gros_RM, visual_tl, visual_ctl)
ad_nomiss <- ad_nomiss %>% mutate(row = row_number())
# N = 129

ad_nomiss <- ad_nomiss[-c(3,51,123,58,31),,drop=T]  # remove influential observations (based on outlier test, below)

## Full model
ad <- glm(score_occup ~ prop_f + mean_canopy + mean_rocks + mean_green + logs + refuges + openness + height + nbr_p_m + dhp_seedprod + gros_BE + gros_SM + gros_RM + visual_tl + visual_ctl, weights = occup_poss, data = ad_nomiss, family = "binomial")

summary(ad)


# Check model assumptions and outliers

### 1. Linear relationships between the logit of the response variable and each independent variable
#http://www.sthda.com/english/articles/36-classification-methods-essentials/148-logistic-regression-assumptions-and-diagnostics-in-r/

probabilities <- predict(ad, type = "response")
predicted.classes <- ifelse(probabilities > 0.5, "pos", "neg")
head(predicted.classes)

# Select only numeric predictors
mydata <- ad_nomiss %>%
  dplyr::select_if(is.numeric) 
predictors <- colnames(mydata)

# Bind the logit and tidying the data for plot
mydata <- mydata %>%
  slice(1:124) %>%
  mutate(logit = log(probabilities/(1-probabilities))) %>%
  gather(key = "predictors", value = "predictor.value", -logit)

# Create the scatter plots:
ggplot(mydata, aes(logit, predictor.value))+
  geom_point(size = 0.5, alpha = 0.5) +
  geom_smooth(method = "loess") + 
  theme_bw() + 
  facet_wrap(~predictors, scales = "free_y")

### 2. Compute the model's dispersion  

library(DHARMa)
# https://stats.stackexchange.com/questions/90953/testing-for-overdispersion-in-logistic-regression
sum(residuals(ad, type = "deviance")^2)/ad$df.residual 

# DHARMa
# https://biometry.github.io/APES/LectureNotes/2016-JAGS/Overdispersion/OverdispersionJAGS.pdf
sim_HL <- simulateResiduals(ad)
testDispersion(sim_HL) 
testOutliers(sim_HL)
plot(sim_HL)  

#### 3. Residuals
fit<-fitted(ad)
rr<-resid(ad)
qqresid<-qqnorm(resid(ad))
qqline(resid(ad))
lmQQ <-lm(qqresid$y~qqresid$x)

#### 4. Outliers

par(mfrow=c(1,1))
plot(ad, which = 4, id.n = 3)

library(broom)
model.data <- augment(ad) %>%   # Extract model results
  dplyr::mutate(index = 1:n()) 
model.data %>% top_n(3, .cooksd) # display the data for the top 3 largest values
ggplot(model.data, aes(index, .std.resid)) + 
  geom_point(aes(color = score_occup), alpha = .5) +
  theme_bw()  # plot the standardized residuals
model.data %>% 
  filter(abs(.std.resid) > 3)  # filter for potential influential data points

cooksd <- cooks.distance(ad)
mean(cooks.distance(ad))   # 
plot(cooksd, pch="*", cex=2, main="Influential Obs by Cooks distance")  # plot cook's distance
abline(h = 4*mean(cooksd, na.rm=T), col="red")  # add cutoff line
text(x=1:length(cooksd)+1, y=cooksd, labels=ifelse(cooksd>4*mean(cooksd, na.rm=T),names(cooksd),""), col="red")  # add labels


```

### 2.6 Analysis : sex-ratio (N = 123 with NAs and outliers removed)

``` {r}

burrow$ratio <- cbind(burrow$nbr_fem, burrow$nbr_males)
burrow$ratio

occup_ad <- subset(burrow, prop_ad == 1)
# remove rows with missing observations
ad_nomiss <- occup_ad %>%
  drop_na(mean_canopy, mean_rocks, mean_green, logs, refuges, openness, height, nbr_p_m, dhp_seedprod, gros_BE, gros_SM, gros_RM, visual_tl, visual_ctl)
ad_nomiss <- ad_nomiss %>% mutate(row = row_number())

ad_nomiss <- ad_nomiss[-c(127,35,10,3,9,1),,drop=T]  # removing influential observations (below)

# Full model
r1 <- glm(ratio ~ mean_canopy + mean_rocks + mean_green + logs + refuges + openness + height + dhp_seedprod + nbr_p_m + gros_BE + gros_SM + gros_RM + visual_tl + visual_ctl, data = ad_nomiss, family = "binomial")

summary(r1)


# Check assumptions and outliers

### 1. Linear relationships between the logit of the response variable and each independent variable
#http://www.sthda.com/english/articles/36-classification-methods-essentials/148-logistic-regression-assumptions-and-diagnostics-in-r/

probabilities <- predict(r1, type = "response")
predicted.classes <- ifelse(probabilities > 0.5, "pos", "neg")
head(predicted.classes)

# Select only numeric predictors
mydata <- burrow_nomiss %>%
  dplyr::select_if(is.numeric) 
predictors <- colnames(mydata)

# Bind the logit and tidying the data for plot
mydata <- mydata %>%
  slice(1:123) %>%
  mutate(logit = log(probabilities/(1-probabilities))) %>%
  gather(key = "predictors", value = "predictor.value", -logit)

# Create the scatter plots:
ggplot(mydata, aes(logit, predictor.value))+
  geom_point(size = 0.5, alpha = 0.5) +
  geom_smooth(method = "loess") + 
  theme_bw() + 
  facet_wrap(~predictors, scales = "free_y")

### 2. Compute the model's dispersion  

library(DHARMa)
# https://stats.stackexchange.com/questions/90953/testing-for-overdispersion-in-logistic-regression
sum(residuals(r1, type = "deviance")^2)/r1$df.residual 

# DHARMa
# https://biometry.github.io/APES/LectureNotes/2016-JAGS/Overdispersion/OverdispersionJAGS.pdf
sim_HL <- simulateResiduals(r1)
testDispersion(sim_HL) 
testOutliers(sim_HL)
plot(sim_HL)  

#### 3. Residuals
fit<-fitted(r1)
rr<-resid(r1)
qqresid<-qqnorm(resid(r1))
qqline(resid(r1))
lmQQ <-lm(qqresid$y~qqresid$x)

#### 4. Outliers

par(mfrow=c(1,1))
plot(r1, which = 4, id.n = 3)

library(broom)
model.data <- augment(r1) %>%   # Extract model results
  dplyr::mutate(index = 1:n()) 
model.data %>% top_n(3, .cooksd) # display the data for the top 3 largest values
ggplot(model.data, aes(index, .std.resid)) + 
  geom_point(aes(color = score_occup), alpha = .5) +
  theme_bw()  # plot the standardized residuals
model.data %>% 
  filter(abs(.std.resid) > 3)  # filter for potential influencial data points

cooksd <- cooks.distance(r1)
mean(cooks.distance(r1))   # 
plot(cooksd, pch="*", cex=2, main="Influential Obs by Cooks distance")  # plot cook's distance
abline(h = 4*mean(cooksd, na.rm=T), col="red")  # add cutoff line
text(x=1:length(cooksd)+1, y=cooksd, labels=ifelse(cooksd>4*mean(cooksd, na.rm=T),names(cooksd),""), col="red")  # add labels


```


### 2.8 Graphical visualizations

``` {r}

#### Adults only

# prop_f
df <- expand.grid(prop_f=seq(0,1,0.01), 
                  mean_canopy=mean(ad_nomiss$mean_canopy),
                  mean_green=mean(ad_nomiss$mean_green),
                  mean_rocks=mean(ad_nomiss$mean_rocks),
                  logs=mean(ad_nomiss$logs), 
                  refuges=mean(ad_nomiss$refuges),
                  openness=mean(ad_nomiss$openness), 
                  height=mean(ad_nomiss$height), 
                  nbr_p_m= mean(ad_nomiss$nbr_p_m),
                  dhp_seedprod=mean(ad_nomiss$dhp_seedprod), 
                  gros_BE= mean(ad_nomiss$gros_BE), 
                  gros_SM=mean(ad_nomiss$gros_SM), 
                  gros_RM=mean(ad_nomiss$gros_RM),
                  visual_tl=mean(ad_nomiss$visual_tl),
                  visual_ctl=mean(ad_nomiss$visual_ctl))

pred <- predict(ad, se.fit = T, newdata = df)
pred$up95 <- pred$fit+1.96*pred$se.fit
pred$do95 <- pred$fit-1.96*pred$se.fit

df$pred <- inv.logit(pred$fit)
df$up95 <- inv.logit(pred$up95)
df$do95 <- inv.logit(pred$do95)

colnames(df) <- make.unique(names(df))

graph_f <- ggplot() +
  theme_bw() +
  labs(x ="Proportion of female occupants", y ="") +
  theme(panel.border = element_blank(), 
        panel.grid.major = element_blank(),
        panel.grid.minor = element_blank(), 
        axis.line = element_line(color="black", size=0.70), 
        text = element_text(family = "serif", color = "black"),
        axis.text = element_text(size=12, color="black"),
        axis.title = element_text(size=16),
        axis.text.y = element_text(vjust=0.35),
        axis.text.x = element_text(vjust=0.5),
        axis.title.x = element_text(margin = margin(t=15, b=10)),
        axis.title.y = element_blank()) +
  scale_x_continuous(breaks = scales::pretty_breaks(n=7)) +
  scale_y_continuous(breaks = scales::pretty_breaks(n=6)) +
  geom_ribbon(data=df, aes(ymin=do95, ymax=up95, x=prop_f, y=pred), alpha=0.25) +
  geom_line(data=df, aes(x=prop_f, y=pred), size = 1) +
  geom_point(data=ad_nomiss, aes(x=prop_f, y=score_occup), color="grey48", alpĥa=0.7, size=1)
graph_f

ggsave(plot=graph_f, filename = "prop_f.png", width = 6, height = 5, dpi=600)


# mean_green
df <- expand.grid(prop_f=mean(ad_nomiss$prop_f), 
                  mean_canopy=mean(ad_nomiss$mean_canopy),
                  mean_green=seq(0,100,0.1),
                  mean_rocks=mean(ad_nomiss$mean_rocks),
                  logs=mean(ad_nomiss$logs), 
                  refuges=mean(ad_nomiss$refuges),
                  openness=mean(ad_nomiss$openness), 
                  height=mean(ad_nomiss$height), 
                  nbr_p_m= mean(ad_nomiss$nbr_p_m),
                  dhp_seedprod=mean(ad_nomiss$dhp_seedprod), 
                  gros_BE= mean(ad_nomiss$gros_BE), 
                  gros_SM=mean(ad_nomiss$gros_SM), 
                  gros_RM=mean(ad_nomiss$gros_RM),
                  visual_tl=mean(ad_nomiss$visual_tl),
                  visual_ctl=mean(ad_nomiss$visual_ctl))


pred <- predict(ad, se.fit = T, newdata = df)
pred$up95 <- pred$fit+1.96*pred$se.fit
pred$do95 <- pred$fit-1.96*pred$se.fit

df$pred <- inv.logit(pred$fit)
df$up95 <- inv.logit(pred$up95)
df$do95 <- inv.logit(pred$do95)

colnames(df) <- make.unique(names(df))

graph_green <- ggplot() +
  theme_bw() +
  labs(x ="Herbaceous plants and shrubs (<1m) cover (%)", y ="Occupancy") +
  theme(panel.border = element_blank(), 
        panel.grid.major = element_blank(),
        panel.grid.minor = element_blank(), 
        axis.line = element_line(color="black", size=0.70), 
        text = element_text(family = "serif", color = "black"),
        axis.text = element_text(size=12, color="black"),
        axis.title = element_text(size=16),
        axis.text.y = element_text(vjust=0.35),
        axis.text.x = element_text(vjust=0.5),
        axis.title.x = element_text(margin = margin(t=15, b=10)),
        axis.title.y = element_text(margin = margin(r=20, l=10))) +
  scale_x_continuous(breaks = scales::pretty_breaks(n=7)) +
  scale_y_continuous(breaks = scales::pretty_breaks(n=6)) +
  geom_ribbon(data=df, aes(ymin=do95, ymax=up95, x=mean_green, y=pred), alpha=0.25) +
  geom_line(data=df, aes(x=mean_green, y=pred), size = 1) +
  geom_point(data=ad_nomiss, aes(x=mean_green, y=score_occup), color="grey48", alpĥa=0.7, size=1)
graph_green

ggsave(plot=graph_green, filename = "mean_green.png", width = 6, height = 5, dpi=600)

# openness
df <- expand.grid(prop_f=mean(ad_nomiss$prop_f), 
                  mean_canopy=mean(ad_nomiss$mean_canopy),
                  mean_green=mean(ad_nomiss$mean_green),
                  mean_rocks=mean(ad_nomiss$mean_rocks),
                  logs=mean(ad_nomiss$logs), 
                  refuges=mean(ad_nomiss$refuges),
                  openness=seq(0,4,0.01), 
                  height=mean(ad_nomiss$height), 
                  nbr_p_m= mean(ad_nomiss$nbr_p_m),
                  dhp_seedprod=mean(ad_nomiss$dhp_seedprod), 
                  gros_BE= mean(ad_nomiss$gros_BE), 
                  gros_SM=mean(ad_nomiss$gros_SM), 
                  gros_RM=mean(ad_nomiss$gros_RM),
                  visual_tl=mean(ad_nomiss$visual_tl),
                  visual_ctl=mean(ad_nomiss$visual_ctl))

pred <- predict(ad, se.fit = T, newdata = df)
pred$up95 <- pred$fit+1.96*pred$se.fit
pred$do95 <- pred$fit-1.96*pred$se.fit

df$pred <- inv.logit(pred$fit)
df$up95 <- inv.logit(pred$up95)
df$do95 <- inv.logit(pred$do95)

colnames(df) <- make.unique(names(df))

graph_openness <- ggplot() +
  theme_bw() +
  labs(x ="Horizontal openness", y ="Occupancy") +
  theme(panel.border = element_blank(), 
        panel.grid.major = element_blank(),
        panel.grid.minor = element_blank(), 
        axis.line = element_line(color="black", size=0.70), 
        text = element_text(family = "serif", color = "black"),
        axis.text = element_text(size=12, color="black"),
        axis.title = element_text(size=16),
        axis.text.y = element_text(vjust=0.35),
        axis.text.x = element_text(vjust=0.5),
        axis.title.x = element_text(margin = margin(t=15, b=10)),
        axis.title.y = element_blank()) +
  scale_x_continuous(breaks = scales::pretty_breaks(n=5)) +
  scale_y_continuous(breaks = scales::pretty_breaks(n=6)) +
  geom_ribbon(data=df, aes(ymin=do95, ymax=up95, x=openness, y=pred), alpha=0.25) +
  geom_line(data=df, aes(x=openness, y=pred), size = 1) +
  geom_point(data=ad_nomiss, aes(x=openness, y=score_occup), color="grey48", alpĥa=0.7, size=1)
graph_openness

ggsave(plot=graph_openness, filename = "openness.png", width = 6, height = 5, dpi=600)


# arrange graphs in the same panel

graph_occupancy <- egg::ggarrange(graph_green + 
                 theme(plot.margin = margin(r=5, l=0, t=5),
                       axis.line.y = element_line(color="black", size=0.70),
                       panel.background = element_blank()), 
               graph_openness + 
                 theme(plot.margin = margin(r=5,l=20, t=5),
                       axis.line.y = element_line(color="black", size=0.70),
                       panel.background = element_blank()),
               graph_f + 
                 theme(plot.margin = margin(r=10, l=20, t=5),
                       axis.line.y = element_line(color="black", size=0.70),
                       panel.background = element_blank()),
               nrow=1, labels = c("a", "b", "c"))

ggsave(plot=graph_occupancy, filename = "graph_occupancy.png", width = 15, height = 6, dpi=600)


### Sex-ratio

# height

df <- expand.grid(mean_canopy=mean(ad_nomiss$mean_canopy),
                  mean_green=mean(ad_nomiss$mean_green),
                  mean_rocks=mean(ad_nomiss$mean_rocks),
                  logs=mean(ad_nomiss$logs), 
                  refuges=mean(ad_nomiss$refuges),
                  openness=mean(ad_nomiss$openness), 
                  height=seq(0,2,0.01), 
                  nbr_p_m= mean(ad_nomiss$nbr_p_m),
                  dhp_seedprod=mean(ad_nomiss$dhp_seedprod), 
                  gros_BE= mean(ad_nomiss$gros_BE), 
                  gros_SM=mean(ad_nomiss$gros_SM), 
                  gros_RM=mean(ad_nomiss$gros_RM),
                  visual_tl=mean(ad_nomiss$visual_tl),
                  visual_ctl=mean(ad_nomiss$visual_ctl))

pred <- predict(r1, se.fit = T, newdata = df)
pred$up95 <- pred$fit+1.96*pred$se.fit
pred$do95 <- pred$fit-1.96*pred$se.fit

df$pred <- inv.logit(pred$fit)
df$up95 <- inv.logit(pred$up95)
df$do95 <- inv.logit(pred$do95)

colnames(df) <- make.unique(names(df))

graph_height <- ggplot() +
  theme_bw() +
  labs(x ="Canopy height", y ="Proportion of female occupants") +
  theme(panel.border = element_blank(), 
        panel.grid.major = element_blank(),
        panel.grid.minor = element_blank(), 
        axis.line = element_line(color="black", size=0.70), 
        text = element_text(family = "serif", color = "black"),
        axis.text = element_text(size=12, color="black"),
        axis.title = element_text(size=16),
        axis.text.y = element_text(vjust=0.35),
        axis.text.x = element_text(vjust=0.5),
        axis.title.x = element_text(margin = margin(t=15, b=10)),
        axis.title.y = element_text(margin = margin(r=20, l=10))) +
  scale_x_continuous(breaks = scales::pretty_breaks(n=7)) +
  scale_y_continuous(breaks = scales::pretty_breaks(n=6)) +
  geom_ribbon(data=df, aes(ymin=do95, ymax=up95, x=height, y=pred), alpha=0.25) +
  geom_line(data=df, aes(x=height, y=pred), size = 1) +
  geom_point(data=ad_nomiss, aes(x=height, y=score_occup), color="grey48", alpĥa=0.7, size=1) 
graph_height

ggsave(plot=graph_height, filename = "graph_height.png", width = 6, height = 5, dpi=600)

# refuges
df <- expand.grid(mean_canopy=mean(ad_nomiss$mean_canopy),
                  mean_green=mean(ad_nomiss$mean_green),
                  mean_rocks=mean(ad_nomiss$mean_rocks),
                  logs=mean(ad_nomiss$logs), 
                  refuges=seq(0,22,0.1),
                  openness=mean(ad_nomiss$openness), 
                  height=mean(ad_nomiss$height), 
                  nbr_p_m= mean(ad_nomiss$nbr_p_m),
                  dhp_seedprod=mean(ad_nomiss$dhp_seedprod), 
                  gros_BE= mean(ad_nomiss$gros_BE), 
                  gros_SM=mean(ad_nomiss$gros_SM), 
                  gros_RM=mean(ad_nomiss$gros_RM),
                  visual_tl=mean(ad_nomiss$visual_tl),
                  visual_ctl=mean(ad_nomiss$visual_ctl))

pred <- predict(r1, se.fit = T, newdata = df)
pred$up95 <- pred$fit+1.96*pred$se.fit
pred$do95 <- pred$fit-1.96*pred$se.fit

df$pred <- inv.logit(pred$fit)
df$up95 <- inv.logit(pred$up95)
df$do95 <- inv.logit(pred$do95)

colnames(df) <- make.unique(names(df))

graph_refuges <- ggplot() +
  theme_bw() +
  labs(x ="Number of refuges", y ="Proportion of female occupants") +
  theme(panel.border = element_blank(), 
        panel.grid.major = element_blank(),
        panel.grid.minor = element_blank(), 
        axis.line = element_line(color="black", size=0.70), 
        text = element_text(family = "serif", color = "black"),
        axis.text = element_text(size=12, color="black"),
        axis.title = element_text(size=16),
        axis.text.y = element_text(vjust=0.35),
        axis.text.x = element_text(vjust=0.5),
        axis.title.x = element_text(margin = margin(t=15, b=10)),
        axis.title.y = element_blank()) +
  scale_x_continuous(breaks = scales::pretty_breaks(n=7)) +
  scale_y_continuous(breaks = scales::pretty_breaks(n=6)) +
  geom_ribbon(data=df, aes(ymin=do95, ymax=up95, x=refuges, y=pred), alpha=0.25) +
  geom_line(data=df, aes(x=refuges, y=pred), size = 1) +
  geom_point(data=ad_nomiss, aes(x=refuges, y=score_occup), color="grey48", alpĥa=0.7, size=1)
graph_refuges

ggsave(plot=graph_refuges, filename = "graph_refuges.png", width = 6, height = 5, dpi=600)

# trout lily cover
df <- expand.grid(mean_canopy=mean(ad_nomiss$mean_canopy),
                  mean_green=mean(ad_nomiss$mean_green),
                  mean_rocks=mean(ad_nomiss$mean_rocks),
                  logs=mean(ad_nomiss$logs), 
                  refuges=mean(ad_nomiss$refuges),
                  openness=mean(ad_nomiss$openness), 
                  height=mean(ad_nomiss$height), 
                  nbr_p_m= mean(ad_nomiss$nbr_p_m),
                  dhp_seedprod=mean(ad_nomiss$dhp_seedprod), 
                  gros_BE= mean(ad_nomiss$gros_BE), 
                  gros_SM=mean(ad_nomiss$gros_SM), 
                  gros_RM=mean(ad_nomiss$gros_RM),
                  visual_tl=seq(0,55,0.1),
                  visual_ctl=mean(ad_nomiss$visual_ctl))

pred <- predict(r1, se.fit = T, newdata = df)
pred$up95 <- pred$fit+1.96*pred$se.fit
pred$do95 <- pred$fit-1.96*pred$se.fit

df$pred <- inv.logit(pred$fit)
df$up95 <- inv.logit(pred$up95)
df$do95 <- inv.logit(pred$do95)

colnames(df) <- make.unique(names(df))

graph_tl <- ggplot() +
  theme_bw() +
  labs(x ="Yellow Trout lily cover (%)", y ="Proportion of female occupants") +
  theme(panel.border = element_blank(), 
        panel.grid.major = element_blank(),
        panel.grid.minor = element_blank(), 
        axis.line = element_line(color="black", size=0.70), 
        text = element_text(family = "serif", color = "black"),
        axis.text = element_text(size=12, color="black"),
        axis.title = element_text(size=16),
        axis.text.y = element_text(vjust=0.35),
        axis.text.x = element_text(vjust=0.5),
        axis.title.x = element_text(margin = margin(t=15, b=10)),
        axis.title.y = element_blank()) +
  scale_x_continuous(breaks = scales::pretty_breaks(n=7)) +
  scale_y_continuous(breaks = scales::pretty_breaks(n=6)) +
  geom_ribbon(data=df, aes(ymin=do95, ymax=up95, x=visual_tl, y=pred), alpha=0.25) +
  geom_line(data=df, aes(x=visual_tl, y=pred), size = 1) +
  geom_point(data=ad_nomiss, aes(x=visual_tl, y=score_occup), color="grey48", alpĥa=0.7, size=1)
graph_tl

ggsave(plot=graph_tl, filename = "graph_tl.png", width = 6, height = 5, dpi=600)

# arrange graphs in the same panel

graph_ratio <- egg::ggarrange(graph_height + 
                 theme(plot.margin = margin(r=5, l=0, t=5),
                       axis.line.y = element_line(color="black", size=0.70),
                       panel.background = element_blank()), 
               graph_refuges + 
                 theme(plot.margin = margin(r=5,l=20, t=5),
                       axis.line.y = element_line(color="black", size=0.70),
                       panel.background = element_blank()),
               graph_tl + 
                 theme(plot.margin = margin(r=10, l=20, t=5),
                       axis.line.y = element_line(color="black", size=0.70),
                       panel.background = element_blank()),
               nrow=1, labels = c("a", "b", "c"))

ggsave(plot=graph_ratio, filename = "graph_ratio.png", width = 15, height = 6, dpi=600)

```


#### 3. Fidelity determinants

```{r}

### Load data

fidelity <- read.csv(here("fidelity_data.csv"), header=TRUE)
glimpse(fidelity)

fidelity <- fidelity %>%
  mutate_at(c("mast", "sex", "id", "age", "cohort"), as.factor)

# Remove missing observations
fidelity_nomiss <- fidelity %>%
  drop_na(sex, class_age, cohort, mast, weight_avg, nboverlap, mean_canopy, mean_rocks, mean_green, logs, openness, height, refuges, dhp_seedprod, nbr_p_m, gros_SM, gros_RM, gros_BE)

fidelity_nomiss <- fidelity_nomiss %>% mutate(row = row_number())

```

### 3.1 Covariance and VIFs

```{r}

# Correlations

source(here("Visualise.covariation.R"))

covariation <- cbind(fidelity_nomiss$class_age, fidelity_nomiss$weight_avg, fidelity_nomiss$nboverlap, fidelity_nomiss$nbr_traps, fidelity_nomiss$mean_canopy,fidelity_nomiss$mean_rocks, fidelity_nomiss$mean_green, fidelity_nomiss$V, fidelity_nomiss$mean_wood, fidelity_nomiss$logs, fidelity_nomiss$refuges, fidelity_nomiss$openness, fidelity_nomiss$nbr_p_m, fidelity_nomiss$dhp_seedprod, fidelity_nomiss$gros_BE, fidelity_nomiss$gros_SM, fidelity_nomiss$gros_RM, fidelity_nomiss$visual_tl, fidelity_nomiss$visual_ctl)
covariation<-as.data.frame(covariation)
names(covariation)<-c("age", "weight_avg", "nboverlap", "nbr_traps", "mean_canopy", "mean_rocks", "mean_green","V", "mean_wood", "logs", "refuges", "openness", "nbr_p_m", "dhp_seedprod", "gros_BE", "gros_SM", "gros_RM", "%_tl", "%_ctl")
dev.new()
pairs(covariation, lower.panel=panel.smooth, upper.panel= panel.cor,diag.panel=panel.hist, main = "Covariations")

# Test for population density
density <- read.csv2(here("pop_density.csv"), header = TRUE)
density$masting <- as.factor(density$masting)
cor.test(density$dummy,density$density) # r= 0.91 between masts and density 
# (defined as the number of different individuals caught in June)
# don't include population density in the model

## VIFs
source(here("Script corvif.R"))

V1 <-cbind(fidelity_nomiss$sex, fidelity_nomiss$class_age, fidelity_nomiss$cohort, fidelity_nomiss$mast, fidelity_nomiss$weight_avg, fidelity_nomiss$nboverlap, fidelity_nomiss$nbr_traps, fidelity_nomiss$mean_canopy,fidelity_nomiss$mean_rocks, fidelity_nomiss$mean_green, fidelity_nomiss$logs, fidelity_nomiss$refuges, fidelity_nomiss$openness, fidelity_nomiss$height, fidelity_nomiss$nbr_p_m, fidelity_nomiss$dhp_seedprod, fidelity_nomiss$gros_BE, fidelity_nomiss$gros_SM, fidelity_nomiss$gros_RM, fidelity_nomiss$visual_tl, fidelity_nomiss$visual_ctl)

a <- corvif(V1)
a$GVIF

# all <2. Keeping them all for full model

```


### 3.3 Analysis : Fidelity determinants

```{r}

fidelity_nomiss <- fidelity_nomiss[-c(191,198,137),,drop=T]
# remove influential observation (below)

# I am NOT including visual_tl and visual_ctl because they have too many NAs and I don't want to cut the dataset further. I did test them and they have no effect. Note that including variable height as a factor yields the same results.


## Full model
f1 <- glm(fidelity ~ sex + class_age + cohort + mast + weight_avg + nboverlap + mean_canopy + mean_rocks + mean_green + logs + openness + height + refuges + dhp_seedprod + nbr_p_m + gros_BE + gros_SM + gros_RM, data = fidelity_nomiss, family = "binomial")

summary(f1)

rsquared(f1) 

```

### 3.4 Check basic assumptions for final model

```{r}

### 1. linear relationships between the logit of the response variable and each independent variable
#http://www.sthda.com/english/articles/36-classification-methods-essentials/148-logistic-regression-assumptions-and-diagnostics-in-r/
  
probabilities <- predict(f1, type = "response")
predicted.classes <- ifelse(probabilities > 0.5, "pos", "neg")
head(predicted.classes)

# Select only numeric predictors
mydata <- fidelity_nomiss %>%
  dplyr::select_if(is.numeric) 
predictors <- colnames(mydata)

# Bind the logit and tidying the data for plot
mydata <- mydata %>%
  slice(1:218) %>%
  mutate(logit = log(probabilities/(1-probabilities))) %>%
  gather(key = "predictors", value = "predictor.value", -logit)

# Create the scatter plots:
ggplot(mydata, aes(logit, predictor.value))+
  geom_point(size = 0.5, alpha = 0.5) +
  geom_smooth(method = "loess") + 
  theme_bw() + 
  facet_wrap(~predictors, scales = "free_y")

### 2. Compute the model's dispersion  

# https://stats.stackexchange.com/questions/90953/testing-for-overdispersion-in-logistic-regression
sum(residuals(f1, type = "deviance")^2)/f1$df.residual 
# 0.86. ok

# DHARMa
# https://biometry.github.io/APES/LectureNotes/2016-JAGS/Overdispersion/OverdispersionJAGS.pdf
sim_HL <- simulateResiduals(f1)
testDispersion(sim_HL)
testOutliers(sim_HL)
plot(sim_HL) 

### 3. Outliers and influence and coefficients
plot(f1, which = 4, id.n = 4) # cook's distance values, labelling the top 3

cooksd <- cooks.distance(f1)
mean(cooks.distance(f1)) 
plot(cooksd, pch="*", cex=2, main="Influential Obs by Cooks distance")  # plot cook's distance
abline(h = 4*mean(cooksd, na.rm=T), col="red")  # add cutoff line
text(x=1:length(cooksd)+1, y=cooksd, labels=ifelse(cooksd>4*mean(cooksd, na.rm=T),names(cooksd),""), col="red") # add labels

```

### 3.5 Graphical visualizations of effects

```{r}

# Visualize effects

p1 <- plot(Effect("class_age", f1), main="", xlab="Age (in years)", ylab="Probability of staying faithful to the burrow")
plot(Effect("mast", f1), main="", xlab="Context of seed production by American beeches", ylab="Probability of staying faithful to the burrow")
p2 <- plot(Effect("weight_avg", f1), main="", xlab="Average weight over the active season", ylab="Probability of staying faithful to the burrow")
p3 <- plot(Effect("gros_RM", f1), main="", xlab="Density of large (>10cm DBH) red maples", ylab="Probability of staying faithful to the burrow")
p4 <- plot(Effect("mean_canopy", f1), main="", xlab="% of canopy cover", ylab="Probability of staying faithful to the burrow")

class(p1) <- class(p2) <- class(p3) <- class(p4) <- "trellis"

grid.arrange(p1, p2, p3,p4, ncol=2)


# Mast graph effect

pred <- effect("mast", f1, xlevels=100,confidence.level = 0.95)
resp <- summary(pred, type="response")
graph <- data.frame(x=rownames(resp$effect), fit=resp$effect, lower=resp$lower, upper=resp$upper)
graph

# Make the plot with error bars

plot.mast <- ggplot() +
  theme_bw() +
  labs(x ="Context of seed production by American beeches", y ="Probability of staying faithful to the burrow") +
  theme(panel.border = element_blank(), 
        panel.grid.major.x = element_blank(),
        panel.grid.major.y= element_line(),
        panel.grid.minor = element_blank(), 
        axis.line = element_line(color="black", size=0.70), 
        text = element_text(family = "serif", color = "black"),
        axis.text = element_text(size=12, color="black"),
        axis.title = element_text(size=16),
        axis.text.y = element_text(vjust=0.35),
        axis.text.x = element_text(vjust=0.5, size=14),
        axis.title.x = element_text(margin = margin(t=15, b=10)),
        axis.title.y = element_text(margin = margin(r=20, l=10))) +
  geom_point(data=graph, aes(x= x,y= fit), color="black", size=2) +
  geom_point(data=fidelity_nomiss, aes(x=mast,y=fidelity), color="grey48", position = position_jitter(w=0.10, h=0.05), alpha=0.7, size= 1.2) +
  geom_errorbar(data=graph, aes(x=x, y= fit,ymin= lower, ymax= upper), width = 0.15)

plot.mast

ggsave(plot=plot.mast, filename = "mast_fidelity.png", width = 6, height = 5, dpi=600)

```

### 3.6 Test for trap diversity

```{r}

all <- read.csv2(here("burrows_id.csv"), header = TRUE)
traps <- read.csv(here("traps.csv"), header = TRUE)

all$mast <- as.factor(all$mast) 

# Compute the number of different traps per individual/year

traps<- distinct(traps)
traps <- traps %>%
  group_by(year.id) %>%
  mutate(nbr_traps = n()) %>%
  distinct(year.id, .keep_all = TRUE) %>%
  ungroup() %>%
  select(year.id, nbr_traps)

# Compare
all <- all %>%
  mutate(year.id = paste(all$year, all$id, sep = "."))
all <- merge(traps, all, by = "year.id", all.y = T, all.x=F)
sub_mast1 <- subset(all, mast=="mast")
sub_mast0 <- subset(all, mast=="non-mast")
boxplot(all$mast, all$nbr_traps, xlab = "Context of seed production by American beeches", ylab = "Annual trap diversity by individual", cex.axis = 1.5, cex.lab = 1.5)
t.test(sub_mast1$nbr_traps, sub_mast0$nbr_traps)

```
