# Supplementary material for: Environmental and individual determinants of burrow-site microhabitat selection, occupancy, and fidelity in eastern chipmunks living in a pulsed-resource ecosystem
Source: PeerJ. 2023 Mar 23;11:e15110. doi: 10.7717/peerj.15110 (PMC10040179; doi:10.7717/peerj.15110)
Supplement: Supplemental Information 10 [file peerj-11-15110-s010.zip › Data and code/traps.csv]

year.id	coordonnees
2012.F023	I1
2012.F023	K1
2012.F023	J1
2012.F023	I1
2012.F023	J1
2012.F023	J2
2012.F023	H1
2012.F023	I1
2012.F023	J1
2012.F023	I2
2012.F023	I1
2012.F023	I1
2012.F023	J1
2012.F023	J1
2012.F025	A2
2012.F025	A3
2012.F025	C2
2012.F025	A2
2012.F025	B2
2012.F025	D(13)02(03)
2012.G004	E2
2012.G004	E2
2012.G004	D3
2012.G004	E1
2012.G004	E3
2012.G004	D(13)02(03)
2012.G004	E2
2012.G004	D(13)02(03)
2012.G004	D(13)02(03)
2012.G004	E2
2012.G004	E2
2012.G004	D(13)02(03)
2012.G004	D(13)02(03)
2012.G004	D(13)02(03)
2012.G004	D(13)02(03)
2012.G004	D(13)02(03)
2012.G004	D(13)02(03)
2012.G004	D(13)02(03)
2012.G004	D(13)02(03)
2012.G004	D3
2012.G014	L9
2012.G014	K10
2012.G014	F11
2012.G014	K10
2012.G014	K8
2012.G014	J8
2012.G014	J10
2012.G014	K9
2012.G014	K8
2012.G014	L9
2012.G014	K11
2012.G014	J12
2012.G014	K9
2012.G014	K11
2012.G014	K11
2012.G014	K12
2012.G014	K11
2012.G014	J10
2012.G014	H12
2012.G014	K9
2012.G014	J11
2012.G014	K11
2012.G014	K10
2012.G014	J9
2012.G014	I(17)09(08)
2012.G014	I9
2012.H001	B1
2012.H001	A1
2012.H001	C1
2012.H001	D1
2012.H001	D1
2012.H001	B1
2012.H001	G1
2012.H001	B2
2012.H001	A1
2012.H001	B1
2012.H001	A1
2012.H002	J9
2012.H002	I9
2012.H002	I10
2012.H002	I11
2012.H002	I9
2012.H002	K10
2012.H002	J11
2012.H002	I10
2012.H002	I10
2012.H002	H11
2012.H002	I(00)10(05)
2012.H002	J10
2012.H002	I10
2012.H002	I(00)10(05)
2012.H002	I11
2012.H002	I10
2012.H002	J11
2012.H002	J9
2012.H002	I11
2012.H002	I10
2012.H003	K10
2012.H003	K11
2012.H003	K11
2012.H003	K12
2012.H003	L10
2012.H003	L10
2012.H003	L10
2012.H003	l10
2012.H003	L10
2012.H003	L10
2012.H003	L10
2012.H003	L12
2012.H003	L9
2012.H003	L9
2012.H003	L9
2012.H003	L9
2012.H003	L9
2012.H003	M10
2012.H003	M10
2012.H003	M10
2012.H003	M10
2012.H003	M10
2012.H003	M10
2012.H003	M10
2012.H003	M11
2012.H003	M11
2012.H003	M11
2012.H003	M11
2012.H003	M11
2012.H003	M11
2012.H003	M11
2012.H003	M11
2012.H003	M12
2012.H003	M12
2012.H003	M12
2012.H003	M12
2012.H003	M12
2012.H003	M13
2012.H003	M9
2012.H004	H1
2012.H004	H1
2012.H004	H1
2012.H004	A2
2012.H004	A1
2012.H004	G1
2012.H004	A2
2012.H004	B2
2012.H004	B1
2012.H004	A1
2012.H004	A1
2012.H004	A3
2012.H004	A4
2012.H004	A4
2012.H004	H1
2012.H004	D1
2012.H004	F2
2012.H004	D2
2012.H004	D(13)02(03)
2012.H004	D2
2012.H004	G1
2012.H004	G1
2012.H004	G1
2012.H004	B2
2012.H004	B2
2012.H004	F1
2012.H004	F1
2012.H004	E2
2012.H004	D(13)02(03)
2012.H004	G1
2012.H004	G1
2012.H004	A2
2012.H004	A4
2012.H004	A4
2012.H004	B1
2012.H004	B1
2012.H004	B1
2012.H004	B3
2012.H004	H1
2012.H004	H1
2012.H004	H1
2012.H004	H1
2012.H004	D(13)02(03)
2012.H005	H5
2012.H005	F2
2012.H005	H3
2012.H005	H3
2012.H005	H2
2012.H005	I6
2012.H005	G2
2012.H005	G3
2012.H005	E2
2012.H005	G3
2012.H005	H2
2012.H005	G5
2012.H005	H3
2012.H005	H2
2012.H005	G3
2012.H005	G4
2012.H005	F3
2012.H005	H3
2012.H005	F3
2012.H005	H3
2012.H005	G2
2012.H005	H3
2012.H005	G3
2012.H005	I3
2012.H005	G4
2012.H005	G2
2012.H006	D4
2012.H006	E5
2012.H006	D5
2012.H006	E4
2012.H006	E4
2012.H006	F4
2012.H006	G5
2012.H006	E4
2012.H006	E3
2012.H006	E3
2012.H007	K3
2012.H007	J4
2012.H007	K3
2012.H007	J3
2012.H007	K5
2012.H007	I2
2012.H007	J3
2012.H007	J3
2012.H007	J3
2012.H007	I3
2012.H007	J3
2012.H007	I3
2012.H007	J3
2012.H008	K3
2012.H009	I6
2012.H009	G6
2012.H009	G7
2012.H009	G6
2012.H009	I6
2012.H009	J7
2012.H009	H6
2012.H009	I7
2012.H009	H7
2012.H009	G7
2012.H009	H8
2012.H009	I7
2012.H009	J8
2012.H009	H7
2012.H009	F7
2012.H009	J7
2012.H009	J5
2012.H009	J7
2012.H009	H7
2012.H009	G6
2012.H009	H5
2012.H009	I7
2012.H009	H6
2012.H009	H8
2012.H009	H6
2012.H009	I7
2012.H009	K6
2012.H009	G7
2012.H009	J7
2012.H009	G7
2012.H009	G7
2012.H009	I7
2012.H009	G6
2012.H009	G8
2012.H009	F5
2012.H009	H6
2012.H009	H7
2012.H009	G6
2012.H009	H6
2012.H009	H8
2012.H009	H6
2012.H009	H5
2012.H009	I7
2012.H009	I7
2012.H009	I7
2012.H009	G7
2012.H009	H6
2012.H009	I7
2012.H009	K7
2012.H009	J7
2012.H009	J7
2012.H009	I11
2012.H009	G6
2012.H009	G7
2012.H009	I7
2012.H009	F4
2012.H009	F6
2012.H009	H7
2012.H009	I8
2012.H009	H7
2012.H009	G6
2012.H009	H3
2012.H009	G4
2012.H009	K4
2012.H009	J5
2012.H009	H9
2012.H009	J13
2012.H009	J7
2012.H009	I8
2012.H010	H1
2012.H010	G2
2012.H010	I2
2012.H010	I1
2012.H010	H1
2012.H010	J2
2012.H010	G2
2012.H010	J1
2012.H010	I1
2012.H010	J1
2012.H010	G1
2012.H010	J1
2012.H010	I1
2012.H010	H1
2012.H010	F1
2012.H011	H8
2012.H011	H10
2012.H011	G10
2012.H011	I9
2012.H011	G10
2012.H011	I9
2012.H011	H9
2012.H011	H9
2012.H011	I9
2012.H011	H9
2012.H011	H10
2012.H011	H10
2012.H011	I11
2012.H011	I11
2012.H011	H9
2012.H011	H9
2012.H011	H9
2012.H012	J1
2012.H012	I2
2012.H012	J2
2012.H012	J1
2012.H012	I3
2012.H012	K1
2012.H012	J2
2012.H012	I2
2012.H013	F1
2012.H013	G1
2012.H013	G1
2012.H013	G2
2012.H013	G1
2012.H013	F1
2012.H013	H2
2012.H013	H3
2012.H013	G3
2012.H013	G2
2012.H013	G2
2012.H013	H1
2012.H013	F1
2012.H013	H2
2012.H013	G2
2012.H013	G3
2012.H013	H3
2012.H013	H3
2012.H013	H1
2012.H013	F3
2012.H014	D(13)02(03)
2012.H014	C1
2012.H014	E3
2012.H014	G3
2012.H014	E3
2012.H014	D3
2012.H014	F3
2012.H014	G6
2012.H014	G5
2012.H014	E3
2012.H014	F4
2012.H014	H5
2012.H014	F4
2012.H014	D2
2012.H015	F2
2012.H015	K1
2012.H015	I1
2012.H016	G10
2012.H016	G11
2012.H016	G12
2012.H016	G11
2012.H016	F11
2012.H016	G10
2012.H016	G12
2012.H016	F12
2012.H016	G9
2012.H016	G11
2012.H016	E10
2012.H016	G11
2012.H016	G11
2012.H016	H10
2012.H016	E12
2012.H017	D2
2012.H017	D3
2012.H017	D3
2012.H017	D4
2012.H017	C4
2012.H017	E4
2012.H017	F5
2012.H017	D4
2012.H017	F6
2012.H017	D4
2012.H018	G2
2012.H019	K3
2012.H019	J4
2012.H019	K4
2012.H019	I4
2012.H019	K4
2012.H019	K5
2012.H019	J5
2012.H019	J4
2012.H019	J4
2012.H019	K6
2012.H019	K4
2012.H019	K4
2012.H019	K4
2012.H020	B5
2012.H020	B4
2012.H020	B3
2012.H020	A5
2012.H020	A5
2012.H020	A4
2012.H020	B2
2012.H020	C3
2012.H020	A6
2012.H020	A4
2012.H020	A6
2012.H020	B4
2012.H020	A5
2012.H020	C5
2012.H020	B8
2012.H020	B4
2012.H020	B2
2012.H020	C5
2012.H020	D5
2012.H020	A4
2012.H020	E5
2012.H020	D(13)02(03)
2012.H020	C7
2012.H020	B5
2012.H020	B3
2012.H020	A6
2012.H020	A6
2012.H020	A2
2012.H020	B5
2012.H020	C6
2012.H020	B3
2012.H020	A2
2012.H020	A5
2012.H020	A3
2012.H020	C6
2012.H020	C6
2012.H020	A7
2012.H020	B3
2012.H020	A6
2012.H020	A6
2012.H020	B6
2012.H020	C6
2012.H020	A3
2012.H020	A3
2012.H020	A3
2012.H020	A5
2012.H020	A5
2012.H020	D(13)02(03)
2012.H020	C2
2012.H020	C4
2012.H020	C4
2012.H020	G6
2012.H020	E4
2012.H020	D(13)02(03)
2012.H020	C4
2012.H020	B5
2012.H020	C4
2012.H020	D3
2012.H020	D3
2012.H020	B7
2012.H020	B7
2012.H020	C6
2012.H021	E10
2012.H021	D11
2012.H021	F8
2012.H021	E11
2012.H021	E8
2012.H021	F9
2012.H021	E11
2012.H021	F9
2012.H021	F9
2012.H021	D9
2012.H021	E10
2012.H021	E10
2012.H021	D10
2012.H021	D10
2012.H021	E11
2012.H021	D9
2012.H021	F9
2012.H021	A13
2012.H021	D8
2012.H021	E9
2012.H021	E11
2012.H021	E9
2012.H021	E10
2012.H021	E10
2012.H022	D8
2012.H023	L1
2012.H023	M1
2012.H023	L2
2012.H023	L1
2012.H023	M1
2012.H023	J3
2012.H023	L2
2012.H023	M1
2012.H024	B5
2012.H024	C7
2012.H024	B9
2012.H024	B5
2012.H024	E7
2012.H024	E6
2012.H024	C6
2012.H024	D7
2012.H024	D5
2012.H024	C4
2012.H024	D4
2012.H024	D6
2012.H024	E5
2012.H024	D(13)02(03)
2012.H024	D5
2012.H024	D5
2012.H024	D5
2012.H024	E7
2012.H024	E7
2012.H024	E6
2012.H025	H12
2012.H025	K13
2012.H025	I13
2012.H025	H13
2012.H025	I12
2012.H025	J13
2012.H025	J12
2012.H025	H13
2012.H025	K12
2012.H025	J11
2012.H025	I12
2012.H025	J13
2012.H025	H13
2012.H025	J13
2012.H025	J13
2012.H025	H13
2012.H025	H12
2012.H025	I13
2012.H025	I13
2012.H025	H12
2012.H025	J11
2012.H025	J13
2012.H025	J13
2012.H025	I11
2012.H025	I13
2012.H025	I13
2012.H025	G12
2012.H025	J11
2012.H025	J11
2012.H025	G12
2012.H025	I13
2012.H025	I13
2012.H025	I13
2012.H025	I13
2012.H025	I12
2012.H025	J11
2012.H025	K11
2012.H025	J13
2012.H025	K13
2012.H025	M11
2012.H025	M12
2012.H025	I13
2012.H025	K12
2012.H025	K10
2012.H025	K12
2012.H025	L13
2012.H025	L13
2012.H025	L13
2012.H025	L13
2012.H025	K12
2012.H025	J11
2012.H025	J13
2012.H025	K12
2012.H025	L13
2012.h025	L13
2012.H025	L11
2012.H025	I13
2012.H025	I10
2012.H025	I10
2012.H025	I12
2012.H026	J8
2012.H026	K8
2012.H026	M8
2012.H026	K9
2012.H026	K8
2012.H026	K8
2012.H026	L7
2012.H026	L6
2012.H026	J9
2012.H026	K8
2012.H026	M6
2012.H026	K6
2012.H026	K6
2012.H026	L7
2012.H026	L7
2012.H026	L7
2012.H026	K6
2012.H026	K6
2012.H026	J7
2012.H026	J7
2012.H026	K6
2012.H026	L8
2012.H026	M9
2012.H026	M7
2012.H026	L8
2012.H026	L8
2012.H026	K8
2012.H026	K8
2012.H026	K8
2012.H026	K8
2012.H026	L6
2012.H026	L6
2012.H026	J7
2012.H026	J7
2012.H026	L7
2012.H026	L7
2012.H026	L7
2012.H026	J6
2012.H026	J6
2012.H026	K6
2012.H026	K6
2012.H026	K7
2012.H026	K8
2012.H026	M7
2012.H026	M7
2012.H026	L8
2012.H026	L7
2012.H026	L6
2012.H026	L6
2012.H026	K6
2012.H026	K6
2012.H026	K6
2012.H026	K6
2012.H026	J10
2012.H026	L9
2012.H026	L9
2012.H026	J7
2012.H026	K8
2012.H026	J5
2012.H026	I10
2012.H026	J11
2012.H026	J11
2012.H026	J7
2012.H026	J5
2012.H026	J5
2012.H026	I9
2012.H026	K8
2012.H026	K6
2012.H026	K6
2012.H027	K5
2012.H027	J6
2012.H027	I4
2012.H028	J2
2012.H028	J2
2012.H028	G4
2012.H028	I5
2012.H028	I4
2012.H028	I3
2012.H028	I4
2012.H028	H5
2012.H028	I4
2012.H028	J4
2012.H028	J5
2012.H028	G4
2012.H028	H5
2012.H028	H5
2012.H028	F5
2012.H028	J5
2012.H028	I4
2012.H028	I4
2012.H028	K4
2012.H028	H5
2012.H028	G4
2012.H028	G4
2012.H028	J5
2012.H028	F6
2012.H028	I5
2012.H028	H4
2012.H028	H6
2012.H028	I5
2012.H028	J5
2012.H028	K4
2012.H028	J5
2012.H028	J5
2012.H028	I5
2012.H028	I3
2012.H028	I5
2012.H028	G2
2012.H028	G6
2012.H028	J5
2012.H028	J5
2012.H028	F3
2012.H028	F5
2012.H028	H5
2012.H028	H5
2012.H028	H6
2012.H028	I5
2012.H028	I5
2012.H028	I5
2012.H028	I3
2012.H028	I4
2012.H028	K3
2012.H028	K3
2012.H028	J5
2012.H028	J5
2012.H028	J4
2012.H028	J5
2012.H028	K4
2012.H028	J6
2012.H028	L3
2012.H028	G4
2012.H028	K4
2012.H028	I3
2012.H028	J4
2012.H028	H3
2012.H028	H3
2012.H028	J3
2012.H028	F3
2012.H028	H3
2012.H029	D(13)02(03)
2012.H029	E4
2012.H030	D1
2012.H030	C1
2012.H030	B2
2012.H030	C2
2012.H030	B3
2012.H030	D1
2012.H030	D(13)02(03)
2012.H030	D(13)02(03)
2012.H030	E1
2012.H030	E1
2012.H030	C1
2012.H030	C1
2012.H030	C1
2012.H030	A2
2012.H030	D(13)02(03)
2012.H030	D3
2012.H030	D3
2012.H030	D1
2012.H030	B2
2012.H030	D2
2012.H030	E1
2012.H030	E3
2012.H030	E1
2012.H030	D(13)02(03)
2012.H030	D(13)02(03)
2012.H030	D(13)02(03)
2012.H030	E2
2012.H030	E1
2012.H030	D(13)02(03)
2012.H030	D(13)02(03)
2012.H030	D(13)02(03)
2012.H030	D(13)02(03)
2012.H030	E1
2012.H030	E1
2012.H030	E3
2012.H030	E3
2012.H030	B2
2012.H030	E2
2012.H030	F1
2012.H030	D3
2012.H030	E4
2012.H030	D3
2012.H030	D5
2012.H030	F3
2012.H030	E6
2012.H030	B3
2012.H030	E2
2012.H030	E2
2012.H030	F1
2012.H031	F11
2012.H031	J11
2012.H032	G2
2012.H032	D1
2012.H032	E1
2012.H032	H1
2012.H033	C7
2012.H033	A7
2012.H033	B6
2012.H033	B7
2012.H033	B6
2012.H033	E7
2012.H033	A10
2012.H033	A10
2012.H033	A6
2012.H033	B9
2012.H033	B7
2012.H033	B7
2012.H033	A10
2012.H033	C6
2012.H033	A9
2012.H033	A7
2012.H033	B6
2012.H033	F8
2012.H033	A9
2012.H033	E7
2012.H033	F8
2012.H033	F6
2012.H033	A10
2012.H033	B7
2012.H033	D7
2012.H033	B8
2012.H033	B8
2012.H033	B8
2012.H033	B8
2012.H033	C10
2012.H033	C8
2012.H033	C6
2012.H033	C8
2012.H033	C8
2012.H033	C8
2012.H033	C8
2012.H033	E9
2012.H033	D5
2012.H033	D7
2012.H033	C6
2012.H033	C8
2012.H033	C6
2012.H033	D9
2012.H033	E10
2012.H033	D7
2012.H033	B7
2012.H033	B7
2012.H033	C8
2012.H033	F9
2012.H033	E10
2012.H034	F6
2012.H034	B7
2012.H034	B7
2012.H034	E10
2012.H034	E10
2012.H034	A10
2012.H034	C8
2012.H034	B7
2012.H034	D9
2012.H034	D7
2012.H034	D9
2012.H034	E8
2012.H034	C8
2012.H034	A10
2012.H034	E8
2012.H034	D8
2012.H034	D8
2012.H034	B8
2012.H034	D8
2012.H034	B8
2012.H034	C9
2012.H034	C7
2012.H034	B7
2012.H034	E10
2012.H034	E8
2012.H034	D7
2012.H034	D9
2012.H034	D7
2012.H034	B6
2012.H034	B8
2012.H034	A10
2012.H034	E9
2012.H034	C8
2012.H034	E7
2012.H034	C10
2012.H034	C10
2012.H034	E7
2012.H034	D9
2012.H034	F10
2012.H034	E10
2012.H035	D2
2012.H035	D1
2012.H035	G1
2012.H035	E1
2012.H035	F1
2012.H035	F1
2012.H035	F1
2012.H035	D1
2012.H035	E2
2012.H035	E2
2012.H035	E2
2012.H035	G2
2012.H035	F2
2012.H035	D2
2012.H035	D2
2012.H035	E3
2012.H035	D(13)02(03)
2012.H035	E3
2012.H035	D(13)02(03)
2012.H035	I1
2012.H035	D(13)02(03)
2012.H035	E2
2012.H035	G2
2012.H035	F1
2012.H035	F3
2012.H035	F1
2012.H035	D(13)02(03)
2012.H035	E1
2012.H035	D(13)02(03)
2012.H035	E1
2012.H035	I3
2012.H035	I3
2012.H035	I3
2012.H035	G3
2012.H035	H2
2012.H035	E1
2012.H035	E2
2012.H035	E2
2012.H035	D(13)02(03)
2012.H035	D(13)02(03)
2012.H035	D(13)02(03)
2012.H035	D(13)02(03)
2012.H035	D(13)02(03)
2012.H035	D(13)02(03)
2012.H035	F2
2012.H035	F2
2012.H035	D3
2012.H035	E2
2012.H036	F12
2012.H037	D12
2012.H037	D10
2012.H037	E10
2012.H037	E11
2012.H037	C10
2012.H037	C10
2012.H037	C12
2012.H037	E12
2012.H037	B12
2012.H037	D12
2012.H037	D12
2012.H037	A11
2012.H037	E9
2012.H037	E11
2012.H037	E11
2012.H037	C9
2012.H037	C11
2012.H037	B9
2012.H037	E12
2012.H037	E10
2012.H037	D13
2012.H037	D9
2012.H037	B10
2012.H037	B10
2012.H037	B12
2012.H037	B12
2012.H037	A13
2012.H038	I10
2012.H038	J11
2012.H038	J10
2012.H038	I(17)09(08)
2012.H038	K10
2012.H038	K10
2012.H038	H7
2012.H038	K12
2012.H038	L9
2012.H038	L9
2012.H038	L9
2012.H038	L9
2012.H038	K8
2012.H038	K8
2012.H038	K8
2012.H038	L10
2012.H038	L10
2012.H038	L10
2012.H038	L10
2012.H038	I(17)09(08)
2012.H038	J9
2012.H038	J9
2012.H038	J9
2012.H038	K10
2012.H038	L8
2012.H038	L8
2012.H038	L8
2012.H038	J9
2012.H038	J9
2012.H038	J9
2012.H038	L9
2012.H038	L9
2012.H038	L9
2012.H038	J8
2012.H038	J8
2012.H038	K9
2012.H038	K9
2012.H038	J9
2012.H038	K9
2012.H038	K9
2012.H038	K9
2012.H038	K9
2012.H039	M12
2012.H039	L12
2012.H039	L13
2012.H039	L13
2012.H039	M12
2012.H039	M12
2012.H039	M12
2012.H039	M12
2012.H039	M13
2012.H039	M13
2012.H039	L12
2012.H039	L12
2012.H039	K12
2012.H039	K12
2012.H039	K12
2012.H039	L12
2012.H039	L12
2012.H040	E12
2012.H040	C12
2012.H040	D11
2012.H040	B11
2012.H040	D12
2012.H040	B12
2012.H040	A13
2012.H040	B12
2012.H040	E13
2012.H040	E13
2012.H040	E13
2012.H040	C13
2012.H040	C13
2012.H040	A12
2012.H040	A12
2012.H040	A12
2012.H040	D11
2012.H040	B12
2012.H040	B12
2012.H040	A11
2012.H040	A11
2012.H040	B13
2012.H040	E13
2012.H040	C12
2012.H040	A13
2012.H040	A13
2012.H040	A13
2012.H040	A13
2012.H041	G5
2012.H041	F5
2012.H041	F5
2012.H041	H5
2012.H042	J8
2012.H042	M8
2012.H042	K8
2012.H042	M8
2012.H042	M8
2012.H042	M6
2012.H042	M9
2012.H042	M9
2012.H042	J1
2012.H042	J3
2012.H042	J7
2012.H042	L3
2012.H043	L8
2012.H044	L12
2012.H044	M12
2012.H044	K12
2012.H045	L3
2012.H045	M2
2012.H045	L3
2012.H045	M2
2012.H045	M2
2012.H045	M3
2012.H045	M3
2012.H046	L5
2012.H047	F13
2012.H047	F13
2012.H047	F13
2012.H047	F11
2012.H047	F13
2012.H047	F13
2012.H047	H12
2012.H047	H12
2012.H047	F12
2012.H047	G13
2012.H047	G13
2012.H047	G13
2012.H047	G12
2012.H047	G12
2012.H047	F13
2012.H047	G12
2012.H047	G13
2012.H047	G13
2012.H047	H6
2012.H047	H12
2012.H047	I13
2012.H048	M12
2012.H049	J1
2012.H049	L2
2012.H049	M1
2012.H049	K2
2012.H049	J1
2012.H049	I1
2012.H049	J1
2012.H049	J1
2012.H049	L1
2012.H049	I1
2012.H049	K1
2012.H049	K1
2012.H049	J2
2012.H049	L2
2012.H049	L1
2012.H049	L2
2012.H049	I3
2012.H049	I1
2012.H049	K2
2012.H049	L1
2012.H049	M1
2012.H050	E10
2012.H051	J5
2012.H051	K6
2012.H051	M5
2012.H051	M7
2012.H051	J5
2012.H052	G6
2012.H052	I5
2012.H052	F12
2012.H052	F12
2012.H052	F13
2012.H052	F11
2012.H052	G13
2012.H052	I13
2012.H052	H12
2012.H052	H11
2012.H052	G12
2012.H052	H13
2012.H052	H13
2012.H052	I12
2012.H052	I12
2012.H053	M11
2012.H053	M13
2012.H053	J13
2012.H054	E9
2012.H054	E7
2012.H054	F8
2012.H054	F8
2012.H054	E8
2012.H054	E8
2012.H054	G8
2012.H054	F7
2012.H054	F7
2012.H054	H8
2012.H054	D5
2012.H054	E5
2012.H054	E5
2012.H054	G6
2012.H054	G7
2012.H054	H7
2012.H054	H7
2012.H054	G7
2012.H054	G7
2012.H054	H6
2012.H054	E5
2012.H054	E5
2012.H054	E5
2012.H054	F10
2012.H054	F8
2012.H054	F7
2012.H054	G6
2012.H054	G8
2012.H054	H7
2012.H054	G8
2012.H054	F5
2012.H054	H(06)06(07)
2012.H054	I6
2012.H055	L4
2012.H055	K5
2012.H055	K3
2012.H055	K4
2012.H055	L4
2012.H055	M4
2012.H055	M3
2012.H055	M3
2012.H055	K4
2012.H055	K4
2012.H055	K2
2012.H055	K4
2012.H056	I10
2012.H056	H9
2012.H056	I10
2012.H056	H10
2012.H056	H9
2012.H056	J10
2012.H056	I10
2012.H056	I10
2012.H056	I10
2012.H056	J10
2012.H057	J9
2012.H057	J10
2012.H057	J10
2012.H057	J10
2012.H057	J10
2012.H057	I9
2012.H057	J9
2012.H058	J3
2012.H058	J3
2012.H058	J3
2012.H058	I4
2012.H058	I3
2012.H058	I3
2012.H058	I3
2012.H058	I3
2012.H058	I3
2012.H058	I3
2012.H058	I3
2012.H058	I2
2012.H058	I2
2012.H058	I2
2012.H058	I2
2012.H058	I2
2012.H058	I2
2012.H058	I1
2012.H058	H4
2012.H058	H4
2012.H058	H3
2012.H058	H3
2012.H058	H3
2012.H058	H2
2012.H058	H2
2012.H058	H2
2012.H058	H1
2012.H058	H1
2012.H058	G6
2012.H058	G6
2012.H058	G6
2012.H058	G5
2012.H058	G5
2012.H058	G5
2012.H058	G3
2012.H058	G3
2012.H058	G2
2012.H058	F3
2012.H058	E4
2012.H058	E2
2012.H058	E2
2012.H059	I7
2012.H059	I6
2012.H059	I6
2012.H059	I7
2012.H059	H7
2012.H059	J9
2012.H059	J7
2012.H059	I7
2012.H059	J9
2012.H059	J8
2012.H059	I6
2012.H059	J6
2012.H059	J5
2012.H059	I7
2012.H059	H7
2012.H059	J9
2012.H059	J5
2012.H060	A1
2012.H060	B1
2012.H060	B1
2012.H060	A1
2012.H060	C2
2012.H060	C2
2012.H060	D2
2012.H060	D1
2012.H060	A1
2012.H060	G2
2012.H060	H1
2012.H060	I2
2012.H060	H3
2012.H060	B1
2012.H060	A1
2012.H060	B2
2012.H060	A2
2012.H060	A1
2012.H060	A1
2012.H060	C1
2012.H060	B1
2012.H060	B1
2012.H060	B1
2012.H060	C2
2012.H061	G6
2012.H061	H5
2012.H061	H3
2012.H061	I4
2012.H061	I5
2012.H061	J3
2012.H061	I6
2012.H061	J5
2012.H061	H6
2012.H061	J4
2012.H061	G6
2012.H061	I7
2012.H061	J6
2012.H061	J4
2012.H061	J3
2012.H061	H6
2012.H061	G5
2012.H061	G6
2012.H061	G4
2012.H061	G6
2012.H061	I3
2012.H061	J3
2012.H061	J4
2012.H061	J5
2012.H061	I5
2012.H061	I4
2012.H061	H4
2012.H061	H4
2012.H061	G6
2012.H061	G5
2012.H061	G6
2012.H061	G5
2012.H061	H5
2012.H061	H6
2012.H061	H4
2012.H061	H6
2012.H061	H5
2012.H061	H4
2012.H061	I5
2012.H061	H6
2012.H061	I6
2012.H061	I5
2012.H061	H6
2012.H061	H5
2012.H061	G6
2012.H061	H5
2012.H061	I5
2012.H061	G5
2012.H062	B5
2012.H062	B6
2012.H062	A6
2012.H062	A4
2012.H062	A2
2012.H062	A4
2012.H062	A5
2012.H063	B5
2012.H063	E6
2012.H063	D5
2012.H063	C6
2012.H063	D6
2012.H063	B7
2012.H063	B6
2012.H063	E3
2012.H063	C6
2012.H063	B5
2012.H063	E5
2012.H063	C6
2012.H063	C5
2012.H063	B7
2012.H063	D6
2012.H063	B3
2012.H063	C2
2012.H063	B2
2012.H063	C6
2012.H063	B7
2012.H064	C3
2012.H064	G7
2012.H064	B3
2012.H065	C9
2012.H065	C9
2012.H066	F5
2012.H066	F5
2012.H066	B2
2012.H066	B1
2012.H066	D3
2012.H066	C2
2012.H066	E3
2012.H066	E5
2012.H067	F7
2012.H067	E7
2012.H067	E6
2012.H067	D8
2012.H067	E7
2012.H067	C8
2012.H067	F7
2012.H067	E6
2012.H067	E9
2012.H067	D8
2012.H067	D7
2012.H067	C6
2012.H067	E7
2012.H067	D6
2012.H067	D7
2012.H067	D8
2012.H067	B7
2012.H067	G7
2012.H067	E7
2012.H067	E6
2012.H067	F7
2012.H067	D8
2012.H067	E7
2012.H067	C7
2012.H067	E7
2012.H067	E6
2012.H067	F6
2012.H067	E7
2012.H068	H6
2012.H068	I6
2012.H068	H6
2012.H068	I5
2012.H069	B6
2012.H070	C9
2012.H071	J2
2012.H072	E7
2012.H072	E7
2012.H073	H1
2012.H074	M7
2012.H075	J10
2012.H076	H9
2012.H077	H5
2012.H077	J5
2012.H077	J5
2012.H077	J5
2012.H077	I4
2012.H077	I6
2012.H077	I8
2012.H077	G8
2012.H077	G8
2012.H077	H7
2012.H077	J5
2012.H077	K4
2012.H077	J5
2012.H077	I4
2012.H077	G4
2012.H077	H3
2012.H077	H3
2012.H077	G6
2012.H077	J9
2012.H077	H7
2012.H077	I6
2012.H077	F7
2012.H077	I8
2012.H077	G6
2012.H077	G4
2012.H077	J5
2012.H077	H5
2012.H077	J5
2012.H077	I4
2012.H077	I4
2012.H077	J5
2012.H077	H5
2012.H077	J5
2012.H077	L3
2012.H077	H(09)05(12)
2012.H078	D3
2012.H078	F5
2012.H078	F5
2012.H078	E4
2012.H078	G4
2012.H078	G4
2012.H078	E4
2012.H078	F5
2012.H078	E4
2012.H078	D3
2012.H078	D3
2012.H078	F3
2012.H078	F5
2012.H078	F3
2012.H078	G4
2012.H078	F5
2012.H078	F3
2012.H078	E4
2012.H078	E4
2012.H078	F3
2012.H078	G4
2012.H078	G4
2012.H078	E4
2012.H078	F5
2012.H078	E4
2012.H078	E6
2012.H078	G4
2012.H078	E4
2012.H078	G4
2012.H078	D3
2012.H078	F3
2012.H078	C4
2012.H078	F11
2012.H078	D3
2012.H079	A6
2012.H079	B3
2012.H079	B5
2012.H079	A4
2012.H079	A6
2012.H079	A4
2012.H079	B7
2012.H079	B3
2012.H079	C4
2012.H079	B5
2012.H079	A4
2012.H079	D3
2012.H079	D3
2012.H079	A6
2012.H079	B5
2012.H079	C6
2012.H079	B7
2012.H079	B7
2012.H079	B5
2012.H079	A7
2012.H079	A6
2012.H080	F5
2012.H080	B7
2012.H080	E8
2012.H080	F7
2012.H080	C8
2012.H081	D3
2012.H081	D1
2012.H081	G4
2012.H081	F3
2012.H081	D1
2012.H081	G4
2012.H081	E2
2012.H081	D1
2012.H081	D1
2012.H081	D1
2012.H081	H1
2012.H081	D1
2012.H081	C2
2012.H081	G2
2012.H081	F1
2012.H081	D1
2012.H081	G2
2012.H081	F1
2012.H081	C2
2012.H081	G4
2012.H081	F3
2012.H081	D3
2012.H081	H3
2012.H081	D1
2012.H081	J5
2012.H081	E2
2012.H081	D3
2012.H081	F3
2012.H081	G4
2012.H081	E2
2012.H081	F3
2012.H081	D3
2012.H081	F3
2012.H081	H3
2012.H081	D1
2012.H081	C2
2012.H081	D1
2012.H081	B1
2012.H081	C4
2012.H081	D(10)03(15)
2012.H082	B13
2012.H082	B13
2012.H082	D13
2012.H082	E12
2012.H082	C12
2012.H082	A12
2012.H082	D13
2012.H082	D13
2012.H082	B13
2012.H082	A12
2012.H082	C12
2012.H082	D13
2012.H082	NA
2012.H083	F7
2012.H084	F11
2012.H084	E10
2012.H084	D9
2012.H084	F9
2012.H084	D11
2012.H084	E8
2012.H084	E10
2012.H084	D9
2012.H085	G10
2012.H085	G8
2012.H085	H7
2012.H085	H7
2012.H085	I10
2012.H085	J9
2012.H085	J11
2012.H085	K12
2012.H085	I12
2012.H085	J13
2012.H085	J11
2012.H085	K12
2012.H085	L11
2012.H085	L11
2012.H085	H9
2012.H085	J9
2012.H085	J9
2012.H085	H11
2012.H085	I10
2012.H085	G8
2012.H085	G8
2012.H085	G8
2012.H085	I8
2012.H085	I10
2012.H085	I8
2012.H085	I8
2012.H085	I8
2012.H085	H9
2012.H085	I8
2012.H085	G8
2012.H085	H7
2012.H085	L13
2012.H085	E10
2012.H085	E10
2012.H085	H11
2012.H085	E12
2012.H085	H11
2012.H085	H11
2012.H085	NA
2012.H086	G12
2012.H086	F11
2012.H086	F13
2012.H086	F13
2012.H086	H13
2012.H086	G12
2012.H086	G12
2012.H086	F11
2012.H086	E12
2012.H086	I12
2012.H086	F13
2012.H086	E12
2012.H087	B1
2012.H087	B1
2012.H087	B1
2012.H087	A2
2012.H087	C2
2012.H087	A2
2012.H087	B1
2012.H087	B1
2012.H087	B1
2012.H087	B1
2012.H087	D1
2012.H087	B3
2012.H087	B1
2012.H087	A4
2012.H087	A2
2012.H087	A2
2012.H087	B3
2012.H087	A1
2012.H087	A1
2012.H088	A6
2012.H088	A6
2012.H089	B7
2012.H089	A6
2012.H089	A12
2012.H089	A10
2012.H089	B11
2012.H089	A10
2012.H090	F1
2012.H090	F1
2012.H090	B1
2012.H090	F1
2012.H090	B1
2012.H090	BB(12)01(-32)
2012.H090	B1
2012.H090	A1
2012.H090	A2
2012.H090	A1
2012.H090	A1
2012.H090	B1
2012.H091	J9
2012.H091	K10
2012.H091	K10
2012.H092	A4
2012.H092	A6
2012.H092	A6
2012.H092	A4
2012.H092	A2
2012.H092	A2
2012.H092	B(05)05(18)
2012.H092	B(05)05(18)
2012.H092	C4
2012.H092	B1
2012.H092	A1
2012.H092	A6
2012.H092	A2
2012.H092	A2
2012.H092	A4
2012.H092	BB(07)05(04)
2012.H093	G12
2012.H093	H13
2012.H094	L3
2012.H094	L3
2012.H095	H7
2012.H096	K8
2013.F023	H1
2013.F023	H1
2013.F023	H1
2013.F023	I2
2013.F023	J1
2013.F023	H1
2013.F023	H1
2013.F025	D1
2013.F025	B1
2013.F025	B3
2013.F025	C6
2013.F025	H1
2013.F025	B3
2013.F025	D3
2013.F025	B3
2013.F033	D7
2013.H002	J11
2013.H002	K12
2013.H002	J11
2013.H002	I10
2013.H002	K8
2013.H002	L8
2013.H002	L9
2013.H002	L10
2013.H002	M8
2013.H002	F11
2013.H002	H11
2013.H002	H9
2013.H002	K10
2013.H002	I10
2013.H002	I10
2013.H002	I10
2013.H002	I10
2013.H002	N9
2013.H002	K8
2013.H002	J9
2013.H002	H9
2013.H002	K10
2013.H002	I(00)10(03)
2013.H002	K10
2013.H002	I(00)10(03)
2013.H003	M10
2013.H003	L11
2013.H003	M10
2013.H003	L9
2013.H003	M10
2013.H003	L9
2013.H003	M10
2013.H003	J1
2013.H003	K2
2013.H003	L3
2013.H003	D1
2013.H003	L11
2013.H003	M12
2013.H003	L11
2013.H003	M12
2013.H003	M12
2013.H003	J3
2013.H003	L11
2013.H003	M10
2013.H003	M12
2013.H003	I6
2013.H003	L13
2013.H003	G10
2013.H003	L7
2013.H003	K14
2013.H003	M14
2013.H003	L7
2013.H003	F7
2013.H003	G6
2013.H003	I8
2013.H003	K10
2013.H003	L11
2013.H003	M10
2013.H003	N9
2013.H003	M10
2013.H003	N13
2013.H003	L9
2013.H003	K(14)16(15)
2013.H003	K8
2013.H003	J11
2013.H003	N9
2013.H004	E2
2013.H004	F3
2013.H004	F1
2013.H004	B1
2013.H004	E2
2013.H004	G2
2013.H004	D1
2013.H004	D1
2013.H004	E2
2013.H004	F1
2013.H004	E4
2013.H004	A4
2013.H004	E2
2013.H004	D3
2013.H004	E2
2013.H004	B1
2013.H004	E2
2013.H005	H3
2013.H005	I2
2013.H005	F5
2013.H005	F1
2013.H005	H1
2013.H005	H3
2013.H005	G4
2013.H005	G4
2013.H005	F3
2013.H005	J3
2013.H005	H5
2013.H005	I2
2013.H005	H3
2013.H005	D1
2013.H005	C2
2013.H005	H1
2013.H005	K4
2013.H005	H9
2013.H005	K2
2013.H005	F5
2013.H005	I2
2013.H005	H1
2013.H005	E2
2013.H005	I4
2013.H005	H13
2013.H005	G2
2013.H005	G4
2013.H005	H3
2013.H007	J3
2013.H007	H3
2013.H007	L1
2013.H007	J3
2013.H007	L4
2013.H007	K2
2013.H007	J5
2013.H007	I4
2013.H007	K2
2013.H007	J5
2013.H007	I2
2013.H007	J5
2013.H007	K2
2013.H007	K4
2013.H007	J(05)02(10)
2013.H007	J(05)02(10)
2013.H007	I2
2013.H024	F7
2013.H024	H5
2013.H024	H5
2013.H024	G6
2013.H024	G4
2013.H024	E4
2013.H024	D7
2013.H024	D5
2013.H024	E4
2013.H024	D5
2013.H024	E6
2013.H024	D5
2013.H024	F7
2013.H024	D5
2013.H024	B7
2013.H024	A6
2013.H042	L7
2013.H042	G10
2013.H042	H5
2013.H042	L7
2013.H042	G6
2013.H042	I6
2013.H042	E10
2013.H042	I8
2013.H042	K4
2013.H042	K6
2013.H042	J7
2013.H042	J1
2013.H042	M10
2013.H042	M8
2013.H042	J5
2013.H042	A2
2013.H042	J7
2013.H042	I8
2013.H042	K4
2013.H042	D5
2013.H042	D5
2013.H042	C6
2013.H042	B7
2013.H042	E6
2013.H042	C4
2013.H042	C6
2013.H042	E6
2013.H042	D5
2013.H042	C6
2013.H042	D7
2013.H042	D5
2013.H042	E6
2013.H042	D5
2013.H042	D5
2013.H042	A8
2013.H042	E6
2013.H042	C(18)05(04)
2013.H042	B7
2013.H042	C6
2013.H042	C(18)05(04)
2013.H042	C(18)05(04)
2013.H042	C(18)05(04)
2013.H045	M2
2013.H045	J1
2013.H045	L3
2013.H045	L3
2013.H045	K4
2013.H045	M2
2013.H045	M2
2013.H045	M2
2013.H045	D3
2013.H045	L1
2013.H045	L1
2013.H045	B3
2013.H045	K2
2013.H045	H1
2013.H045	J(05)02(10)
2013.H055	I2
2013.H055	F1
2013.H055	M2
2013.H056	I10
2013.H056	I10
2013.H056	I10
2013.H056	I10
2013.H056	I10
2013.H058	I2
2013.H058	H3
2013.H058	J1
2013.H058	I2
2013.H058	H1
2013.H061	H5
2013.H062	A6
2013.H062	A6
2013.H062	A4
2013.H062	A4
2013.H063	B5
2013.H063	B5
2013.H063	B5
2013.H063	C6
2013.H063	C6
2013.H064	B3
2013.H065	B9
2013.H065	C8
2013.H065	B7
2013.H065	C8
2013.H068	H5
2013.H068	I6
2013.H068	H5
2013.H068	I6
2013.H068	J5
2013.H068	G6
2013.H068	I6
2013.H072	E6
2013.H072	D7
2013.H072	E8
2013.H072	E8
2013.H072	E6
2013.H072	D7
2013.H072	D7
2013.H073	H1
2013.H073	J5
2013.H073	E10
2013.H073	F9
2013.H073	B3
2013.H091	J7
2013.H091	J9
2013.H091	J5
2013.H091	J9
2013.H091	I06
2013.H091	J9
2013.H091	I8
2013.H091	I10
2013.H091	J7
2013.H091	J1
2013.H091	J5
2013.H091	J9
2013.H091	I8
2013.H091	H11
2013.H091	I10
2013.H091	J5
2013.H091	H7
2013.H091	J9
2013.H091	J7
2013.H091	I13
2013.H091	H5
2013.H091	F3
2013.H091	H5
2013.H091	I6
2013.H091	G6
2013.H091	I6
2013.H091	H5
2013.H091	J5
2013.H091	I4
2013.H091	I6
2013.H091	J5
2013.H091	I4
2013.H091	G4
2013.H091	I4
2013.H091	J5
2013.H091	G2
2013.I001	J10
2013.I001	J11
2013.I001	J9
2013.I001	J11
2013.I001	I10
2013.I001	H9
2013.I001	I8
2013.I001	I10
2013.I001	J9
2013.I001	I08
2013.I001	J9
2013.I002	H11
2013.I002	G10
2013.I002	H11
2013.I002	G10
2013.I002	H11
2013.I002	E12
2013.I002	H11
2013.I002	G10
2013.I002	J9
2013.I002	G10
[truncated: 11,528 more rows]
